# Supplementary material for: 2-(4-Chloro­phen­yl)naphtho­[1,8-de][1,3,2]diaza­borinane
Source: Acta Crystallogr Sect E Struct Rep Online. 2011 Jul 2;67(Pt 8):o1873. doi: 10.1107/S1600536811025487 (PMC3212269; doi:10.1107/S1600536811025487)
Supplement: Supplementary file 1 [file e-67-o1873-sup1.cif]

##############################################################################
#                                                                            #
# This CIF contains the data in a paper accepted for publication in          #
# Acta Crystallographica Section E. It conforms to the requirements of       #
# Notes for Authors for Acta Crystallographica Section E, and has been       #
# peer reviewed under the auspices of the IUCr Commission on Journals.       #
#                                                                            #
# Full details of the Crystallographic Information File format               #
# are given in the paper "The Crystallographic Information File (CIF):       #
# a New Standard Archive File for Crystallography" by S. R. Hall, F. H.      #
# Allen and I. D. Brown [Acta Cryst. (1991), A47, 655-685].                  #
#                                                                            #
# The current version of the core CIF dictionary is obtainable from          #
# ftp://ftp.iucr.org/pub/cif_core.dic.                                       #
#                                                                            #
# Software is freely available for graphical display of the structure(s)     #
# in this CIF. For information consult the CIF software page                 #
# http://www.iucr.org/resources/cif/software.                                #
#                                                                            #
# This file may be used for bona fide research purposes within the           #
# scientific community so long as proper attribution is given to the journal # 
# article from which it was obtained.                                        #
#                                                                            #
##############################################################################
data_I
_audit_creation_method     SHELXL-97
_chemical_name_systematic
;
2-(4-Chlorophenyl)naphtho[1,8-<i>de</i>][1,3,2]diazaborinane
;
_chemical_name_common     ?
_chemical_formula_moiety     'C16 H12 B Cl N2'
_chemical_formula_sum     'C16 H12 B Cl N2'
_chemical_formula_iupac     'C16 H12 B Cl N2'
_chemical_formula_weight     278.54
_chemical_melting_point     ?
_symmetry_cell_setting     monoclinic
_symmetry_space_group_name_H-M     'P 21'
_symmetry_space_group_name_Hall     'P 2yb'
loop_
    _symmetry_equiv_pos_as_xyz
    'x, y, z'
    '-x, y+1/2, -z'
_cell_length_a     4.7165(2)
_cell_length_b     10.2815(4)
_cell_length_c     13.5711(6)
_cell_angle_alpha     90
_cell_angle_beta     96.555(4)
_cell_angle_gamma     90
_cell_volume     653.79(5)
_cell_formula_units_Z     2
_cell_measurement_reflns_used     2982
_cell_measurement_theta_min     3.6068
_cell_measurement_theta_max     31.9483
_cell_measurement_temperature     296(2)
_exptl_crystal_description     plate
_exptl_crystal_colour     'colourless'
_exptl_crystal_size_max     0.50
_exptl_crystal_size_mid     0.15
_exptl_crystal_size_min     0.07
_exptl_crystal_density_diffrn     1.415
_exptl_crystal_density_meas     ?
_exptl_crystal_density_method     'not measured'
_exptl_crystal_F_000     288
_exptl_absorpt_coefficient_mu     0.280
_exptl_absorpt_correction_type     multi-scan
_exptl_absorpt_process_details     '(SADABS; Sheldrick, 2003)'
_exptl_absorpt_correction_T_min     0.8962
_exptl_absorpt_correction_T_max     0.9807
_exptl_special_details
;
;
_diffrn_ambient_temperature     296(2)
_diffrn_radiation_type     MoK\a
_diffrn_radiation_wavelength     0.71073
_diffrn_radiation_source     'fine-focus sealed tube'
_diffrn_radiation_monochromator     graphite
_diffrn_measurement_device_type     'Oxford Diffraction Xcalibur 2 CCD'
_diffrn_measurement_method     \w
_diffrn_detector_area_resol_mean     8.4190
_diffrn_reflns_number     4902
_diffrn_reflns_av_R_equivalents     0.0266
_diffrn_reflns_av_sigmaI/netI     0.0266
_diffrn_reflns_theta_min     3.61
_diffrn_reflns_theta_max     26.05
_diffrn_reflns_theta_full     26.05
_diffrn_measured_fraction_theta_max     0.998
_diffrn_measured_fraction_theta_full     0.998
_diffrn_reflns_limit_h_min     -5
_diffrn_reflns_limit_h_max     5
_diffrn_reflns_limit_k_min     -12
_diffrn_reflns_limit_k_max     11
_diffrn_reflns_limit_l_min     -16
_diffrn_reflns_limit_l_max     16
_diffrn_standards_number     0
_diffrn_standards_interval_count     0
_diffrn_standards_interval_time     0
_diffrn_standards_decay_%     0
_refine_special_details
;
Refinement of <i>F</i>^2^ against ALL reflections. The weighted <i>R</i>-factor
<i>wR</i> and goodness of fit <i>S</i> are based on <i>F</i>^2^, conventional
<i>R</i>-factors <i>R</i> are based on <i>F</i>, with <i>F</i> set to zero for
negative <i>F</i>^2^. The threshold expression of <i>F</i>^2^ >
2\s(<i>F</i>^2^) is used only for calculating <i>R</i>-factors(gt) <i>etc</i>.
and is not relevant to the choice of reflections for refinement.
<i>R</i>-factors based on <i>F</i>^2^ are statistically about twice as large
as those based on <i>F</i>, and <i>R</i>- factors based on ALL data will be
even larger.
;
_reflns_number_total     2286
_reflns_number_gt     2011
_reflns_threshold_expression     I>2\s(I)
_refine_ls_structure_factor_coef     Fsqd
_refine_ls_matrix_type     full
_refine_ls_R_factor_all     0.0445
_refine_ls_R_factor_gt     0.0386
_refine_ls_wR_factor_gt     0.0945
_refine_ls_wR_factor_ref     0.0977
_refine_ls_goodness_of_fit_ref     0.997
_refine_ls_restrained_S_all     0.997
_refine_ls_number_reflns     2286
_refine_ls_number_parameters     189
_refine_ls_number_restraints     1
_refine_ls_hydrogen_treatment     mixed
_refine_ls_weighting_scheme     calc
_refine_ls_weighting_details
                 'calc w=1/[\s^2^(Fo^2^)+(0.0669P)^2^] where P=(Fo^2^+2Fc^2^)/3'
_atom_sites_solution_hydrogens     geom
_atom_sites_solution_primary     direct
_atom_sites_solution_secondary     difmap
_refine_ls_shift/su_max     0.000
_refine_ls_shift/su_mean     0.000
_refine_diff_density_max     0.153
_refine_diff_density_min     -0.247
_refine_ls_extinction_method     none
_refine_ls_extinction_coef     ?
_refine_ls_abs_structure_details     'Flack (1983), 924 Friedel pairs'
_refine_ls_abs_structure_Flack     0.05(7)
loop_
    _atom_type_symbol
    _atom_type_description
    _atom_type_scat_dispersion_real
    _atom_type_scat_dispersion_imag
    _atom_type_scat_source
    'H' 'H' 0.0000 0.0000
                         'International Tables Vol C Tables 4.2.6.8 and 6.1.1.4'
    'C' 'C' 0.0033 0.0016
                         'International Tables Vol C Tables 4.2.6.8 and 6.1.1.4'
    'N' 'N' 0.0061 0.0033
                         'International Tables Vol C Tables 4.2.6.8 and 6.1.1.4'
    'Cl' 'Cl' 0.1484 0.1585
                         'International Tables Vol C Tables 4.2.6.8 and 6.1.1.4'
    'B' 'B' 0.0013 0.0007
                         'International Tables Vol C Tables 4.2.6.8 and 6.1.1.4'
_computing_data_collection     'CrysAlis CCD (Oxford Diffraction, 2008)'
_computing_cell_refinement     'CrysAlis CCD (Oxford Diffraction, 2008)'
_computing_data_reduction     'CrysAlis RED (Oxford Diffraction, 2008)'
_computing_structure_solution     'SHELXS97 (Sheldrick, 2008)'
_computing_structure_refinement     'SHELXL97 (Sheldrick, 2008)'
_computing_molecular_graphics     'WinGX (Farrugia, 1999)'
_computing_publication_material     'WinGX (Farrugia, 1999)'
loop_
    _atom_site_type_symbol
    _atom_site_label
    _atom_site_fract_x
    _atom_site_fract_y
    _atom_site_fract_z
    _atom_site_U_iso_or_equiv
    _atom_site_adp_type
    _atom_site_calc_flag
    _atom_site_refinement_flags
    _atom_site_occupancy
    _atom_site_symmetry_multiplicity
    _atom_site_disorder_assembly
    _atom_site_disorder_group
    Cl Cl -1.03675(12) 0.41269(9) 0.42497(4) 0.0546(2) Uani d . 1 1 . .
    N N1 -0.1813(4) 0.7869(2) 0.15026(15) 0.0391(4) Uani d . 1 1 . .
    H H1 -0.257(5) 0.732(3) 0.1114(18) 0.048(8) Uiso d . 1 1 . .
    N N2 -0.1196(4) 0.9013(2) 0.30427(13) 0.0398(4) Uani d . 1 1 . .
    H H2 -0.134(5) 0.911(3) 0.3607(17) 0.047(7) Uiso d . 1 1 . .
    C C1 0.0738(5) 0.9863(2) 0.26954(16) 0.0362(5) Uani d . 1 1 . .
    C C2 0.2031(5) 1.0847(2) 0.32771(18) 0.0462(6) Uani d . 1 1 . .
    H H2A 0.1624 1.0952 0.3927 0.055 Uiso calc R 1 1 . .
    C C3 0.3950(6) 1.1682(2) 0.28863(19) 0.0498(6) Uani d . 1 1 . .
    H H3 0.4782 1.2354 0.3278 0.060 Uiso calc R 1 1 . .
    C C4 0.4629(5) 1.1536(2) 0.19447(19) 0.0479(6) Uani d . 1 1 . .
    H H4 0.5938 1.2097 0.1706 0.057 Uiso calc R 1 1 . .
    C C5 0.3366(5) 1.0540(2) 0.13264(16) 0.0387(5) Uani d . 1 1 . .
    C C6 0.4036(5) 1.0340(2) 0.03481(17) 0.0447(5) Uani d . 1 1 . .
    H H6 0.5346 1.0879 0.0087 0.054 Uiso calc R 1 1 . .
    C C7 0.2761(5) 0.9356(3) -0.02132(16) 0.0489(6) Uani d . 1 1 . .
    H H7 0.3219 0.9238 -0.0856 0.059 Uiso calc R 1 1 . .
    C C8 0.0804(5) 0.8527(2) 0.01465(17) 0.0463(6) Uani d . 1 1 . .
    H H8 -0.0039 0.7867 -0.0254 0.056 Uiso calc R 1 1 . .
    C C9 0.0105(4) 0.8681(2) 0.11029(16) 0.0359(5) Uani d . 1 1 . .
    C C10 0.1391(4) 0.9690(2) 0.17085(16) 0.0350(5) Uani d . 1 1 . .
    C C11 -0.4634(5) 0.7024(2) 0.29241(16) 0.0358(5) Uani d . 1 1 . .
    C C12 -0.6037(5) 0.6040(2) 0.23650(17) 0.0440(6) Uani d . 1 1 . .
    H H11 -0.5771 0.5972 0.1698 0.053 Uiso calc R 1 1 . .
    C C13 -0.7810(5) 0.5156(2) 0.27541(17) 0.0455(6) Uani d . 1 1 . .
    H H12 -0.8725 0.4510 0.2357 0.055 Uiso calc R 1 1 . .
    C C14 -0.8199(4) 0.5247(2) 0.37392(17) 0.0389(5) Uani d . 1 1 . .
    C C15 -0.6900(5) 0.6218(3) 0.43220(17) 0.0471(6) Uani d . 1 1 . .
    H H14 -0.7205 0.6287 0.4985 0.057 Uiso calc R 1 1 . .
    C C16 -0.5137(5) 0.7092(3) 0.39146(17) 0.0485(6) Uani d . 1 1 . .
    H H15 -0.4260 0.7746 0.4314 0.058 Uiso calc R 1 1 . .
    B B -0.2545(5) 0.7993(3) 0.24819(18) 0.0346(5) Uani d . 1 1 . .
loop_
    _atom_site_aniso_label
    _atom_site_aniso_U_11
    _atom_site_aniso_U_22
    _atom_site_aniso_U_33
    _atom_site_aniso_U_12
    _atom_site_aniso_U_13
    _atom_site_aniso_U_23
    Cl 0.0573(3) 0.0516(3) 0.0563(3) -0.0125(3) 0.0131(2) 0.0070(3)
    N1 0.0428(10) 0.0405(11) 0.0344(10) -0.0057(9) 0.0062(8) -0.0030(9)
    N2 0.0443(9) 0.0446(11) 0.0319(9) -0.0039(9) 0.0107(7) -0.0019(11)
    C1 0.0350(10) 0.0339(12) 0.0398(11) 0.0027(9) 0.0046(9) 0.0023(9)
    C2 0.0519(14) 0.0451(14) 0.0420(13) -0.0015(11) 0.0071(11) -0.0053(11)
    C3 0.0554(15) 0.0415(15) 0.0511(16) -0.0086(11) 0.0005(12) -0.0048(11)
    C4 0.0506(14) 0.0385(14) 0.0547(15) -0.0025(11) 0.0065(11) 0.0089(11)
    C5 0.0360(11) 0.0359(12) 0.0437(12) 0.0038(9) 0.0019(9) 0.0091(10)
    C6 0.0490(13) 0.0469(13) 0.0395(13) 0.0008(11) 0.0109(10) 0.0118(11)
    C7 0.0551(13) 0.0576(18) 0.0356(11) 0.0042(11) 0.0123(10) 0.0064(11)
    C8 0.0534(14) 0.0521(14) 0.0342(12) -0.0029(11) 0.0087(10) -0.0059(11)
    C9 0.0336(10) 0.0392(12) 0.0353(11) 0.0029(8) 0.0053(8) 0.0033(9)
    C10 0.0343(10) 0.0342(11) 0.0361(11) 0.0072(9) 0.0020(9) 0.0033(9)
    C11 0.0354(11) 0.0367(12) 0.0354(11) 0.0040(9) 0.0051(8) 0.0037(9)
    C12 0.0521(14) 0.0473(15) 0.0337(12) -0.0039(11) 0.0094(11) -0.0010(10)
    C13 0.0524(13) 0.0437(14) 0.0397(13) -0.0071(11) 0.0023(10) -0.0035(10)
    C14 0.0354(11) 0.0378(12) 0.0435(13) 0.0018(9) 0.0047(9) 0.0058(10)
    C15 0.0564(14) 0.0538(15) 0.0325(12) -0.0100(12) 0.0108(10) -0.0030(11)
    C16 0.0550(15) 0.0512(15) 0.0399(13) -0.0140(12) 0.0074(11) -0.0092(12)
    B 0.0319(11) 0.0361(13) 0.0358(12) 0.0030(10) 0.0037(9) 0.0049(10)
_geom_special_details
;
 All esds (except the esd in the dihedral angle between two l.s. planes)
 are estimated using the full covariance matrix.  The cell esds are taken
 into account individually in the estimation of esds in distances, angles
 and torsion angles; correlations between esds in cell parameters are only
 used when they are defined by crystal symmetry.  An approximate (isotropic)
 treatment of cell esds is used for estimating esds involving l.s. planes.
;
loop_
    _geom_bond_atom_site_label_1
    _geom_bond_atom_site_label_2
    _geom_bond_site_symmetry_2
    _geom_bond_distance
    _geom_bond_publ_flag
    Cl C14 . 1.736(2) ?
    N1 C9 . 1.386(3) ?
    N1 B . 1.416(3) ?
    N1 H1 . 0.82(3) ?
    N2 C1 . 1.384(3) ?
    N2 B . 1.405(3) ?
    N2 H2 . 0.78(2) ?
    C1 C2 . 1.382(3) ?
    C1 C10 . 1.419(3) ?
    C2 C3 . 1.396(3) ?
    C2 H2A . 0.9300 ?
    C3 C4 . 1.361(3) ?
    C3 H3 . 0.9300 ?
    C4 C5 . 1.411(3) ?
    C4 H4 . 0.9300 ?
    C5 C6 . 1.414(3) ?
    C5 C10 . 1.418(3) ?
    C6 C7 . 1.364(3) ?
    C6 H6 . 0.9300 ?
    C7 C8 . 1.386(3) ?
    C7 H7 . 0.9300 ?
    C8 C9 . 1.384(3) ?
    C8 H8 . 0.9300 ?
    C9 C10 . 1.416(3) ?
    C11 C12 . 1.387(3) ?
    C11 C16 . 1.393(3) ?
    C11 B . 1.568(3) ?
    C12 C13 . 1.380(3) ?
    C12 H11 . 0.9300 ?
    C13 C14 . 1.373(3) ?
    C13 H12 . 0.9300 ?
    C14 C15 . 1.373(3) ?
    C15 C16 . 1.382(3) ?
    C15 H14 . 0.9300 ?
    C16 H15 . 0.9300 ?
loop_
    _geom_angle_atom_site_label_1
    _geom_angle_atom_site_label_2
    _geom_angle_atom_site_label_3
    _geom_angle_site_symmetry_1
    _geom_angle_site_symmetry_3
    _geom_angle
    _geom_angle_publ_flag
    C9 N1 B . . 123.6(2) ?
    C9 N1 H1 . . 114.6(17) ?
    B N1 H1 . . 121.7(17) ?
    C1 N2 B . . 124.20(18) ?
    C1 N2 H2 . . 113(2) ?
    B N2 H2 . . 123(2) ?
    C2 C1 N2 . . 122.2(2) ?
    C2 C1 C10 . . 120.1(2) ?
    N2 C1 C10 . . 117.69(19) ?
    C1 C2 C3 . . 119.8(2) ?
    C1 C2 H2A . . 120.1 ?
    C3 C2 H2A . . 120.1 ?
    C4 C3 C2 . . 121.4(2) ?
    C4 C3 H3 . . 119.3 ?
    C2 C3 H3 . . 119.3 ?
    C3 C4 C5 . . 120.7(2) ?
    C3 C4 H4 . . 119.7 ?
    C5 C4 H4 . . 119.7 ?
    C4 C5 C6 . . 122.6(2) ?
    C4 C5 C10 . . 118.7(2) ?
    C6 C5 C10 . . 118.7(2) ?
    C7 C6 C5 . . 120.1(2) ?
    C7 C6 H6 . . 120.0 ?
    C5 C6 H6 . . 120.0 ?
    C6 C7 C8 . . 121.9(2) ?
    C6 C7 H7 . . 119.1 ?
    C8 C7 H7 . . 119.1 ?
    C9 C8 C7 . . 120.0(2) ?
    C9 C8 H8 . . 120.0 ?
    C7 C8 H8 . . 120.0 ?
    C8 C9 N1 . . 122.3(2) ?
    C8 C9 C10 . . 119.74(19) ?
    N1 C9 C10 . . 117.99(18) ?
    C9 C10 C5 . . 119.67(19) ?
    C9 C10 C1 . . 120.99(19) ?
    C5 C10 C1 . . 119.3(2) ?
    C12 C11 C16 . . 116.2(2) ?
    C12 C11 B . . 122.39(18) ?
    C16 C11 B . . 121.4(2) ?
    C13 C12 C11 . . 122.9(2) ?
    C13 C12 H11 . . 118.5 ?
    C11 C12 H11 . . 118.5 ?
    C14 C13 C12 . . 118.8(2) ?
    C14 C13 H12 . . 120.6 ?
    C12 C13 H12 . . 120.6 ?
    C13 C14 C15 . . 120.7(2) ?
    C13 C14 Cl . . 119.54(18) ?
    C15 C14 Cl . . 119.78(18) ?
    C14 C15 C16 . . 119.4(2) ?
    C14 C15 H14 . . 120.3 ?
    C16 C15 H14 . . 120.3 ?
    C15 C16 C11 . . 122.0(2) ?
    C15 C16 H15 . . 119.0 ?
    C11 C16 H15 . . 119.0 ?
    N2 B N1 . . 115.57(19) ?
    N2 B C11 . . 122.17(18) ?
    N1 B C11 . . 122.22(19) ?
loop_
    _geom_torsion_atom_site_label_1
    _geom_torsion_atom_site_label_2
    _geom_torsion_atom_site_label_3
    _geom_torsion_atom_site_label_4
    _geom_torsion_site_symmetry_1
    _geom_torsion_site_symmetry_2
    _geom_torsion_site_symmetry_3
    _geom_torsion_site_symmetry_4
    _geom_torsion
    _geom_torsion_publ_flag
    B N2 C1 C2 . . . . -179.4(2) ?
    B N2 C1 C10 . . . . 0.1(3) ?
    N2 C1 C2 C3 . . . . -179.5(2) ?
    C10 C1 C2 C3 . . . . 1.0(3) ?
    C1 C2 C3 C4 . . . . -1.3(4) ?
    C2 C3 C4 C5 . . . . 1.1(4) ?
    C3 C4 C5 C6 . . . . -179.1(2) ?
    C3 C4 C5 C10 . . . . -0.5(3) ?
    C4 C5 C6 C7 . . . . 179.6(2) ?
    C10 C5 C6 C7 . . . . 0.9(3) ?
    C5 C6 C7 C8 . . . . -0.2(4) ?
    C6 C7 C8 C9 . . . . -0.4(4) ?
    C7 C8 C9 N1 . . . . -179.2(2) ?
    C7 C8 C9 C10 . . . . 0.2(3) ?
    B N1 C9 C8 . . . . 179.2(2) ?
    B N1 C9 C10 . . . . -0.2(3) ?
    C8 C9 C10 C5 . . . . 0.5(3) ?
    N1 C9 C10 C5 . . . . 179.96(18) ?
    C8 C9 C10 C1 . . . . -179.3(2) ?
    N1 C9 C10 C1 . . . . 0.1(3) ?
    C4 C5 C10 C9 . . . . -179.77(19) ?
    C6 C5 C10 C9 . . . . -1.1(3) ?
    C4 C5 C10 C1 . . . . 0.1(3) ?
    C6 C5 C10 C1 . . . . 178.8(2) ?
    C2 C1 C10 C9 . . . . 179.5(2) ?
    N2 C1 C10 C9 . . . . -0.1(3) ?
    C2 C1 C10 C5 . . . . -0.4(3) ?
    N2 C1 C10 C5 . . . . -179.92(19) ?
    C16 C11 C12 C13 . . . . -0.9(4) ?
    B C11 C12 C13 . . . . 177.9(2) ?
    C11 C12 C13 C14 . . . . -0.3(4) ?
    C12 C13 C14 C15 . . . . 1.5(4) ?
    C12 C13 C14 Cl . . . . -178.80(19) ?
    C13 C14 C15 C16 . . . . -1.4(4) ?
    Cl C14 C15 C16 . . . . 178.9(2) ?
    C14 C15 C16 C11 . . . . 0.2(4) ?
    C12 C11 C16 C15 . . . . 0.9(4) ?
    B C11 C16 C15 . . . . -177.8(2) ?
    C1 N2 B N1 . . . . -0.2(3) ?
    C1 N2 B C11 . . . . 177.6(2) ?
    C9 N1 B N2 . . . . 0.2(3) ?
    C9 N1 B C11 . . . . -177.60(19) ?
    C12 C11 B N2 . . . . 178.0(2) ?
    C16 C11 B N2 . . . . -3.3(3) ?
    C12 C11 B N1 . . . . -4.3(3) ?
    C16 C11 B N1 . . . . 174.4(2) ?
loop_
    _geom_hbond_atom_site_label_D
    _geom_hbond_atom_site_label_H
    _geom_hbond_atom_site_label_A
    _geom_hbond_site_symmetry_A
    _geom_hbond_distance_DH
    _geom_hbond_distance_HA
    _geom_hbond_distance_DA
    _geom_hbond_angle_DHA
    N2 H2 Cl 2_456 0.78(2) 2.93(2) 3.666(2) 158(2)
data_global
_journal_date_recd_electronic     2011-06-17
_journal_date_accepted     2011-06-28
_journal_name_full     'Acta Crystallographica, Section E'
_journal_year     2011
_journal_volume     67
_journal_issue      8
_journal_page_first     o1873
_journal_page_last     o1873
_journal_paper_category     QO
_journal_coeditor_code     OM2441
_publ_contact_author_name     'Matthew Akerman'
_publ_contact_author_address
;
University of KwaZulu-Natal
School of Chemistry
Private Bag XO1
Scottsville
Pietermaritzburg 3209
South Africa
;
_publ_contact_author_email     'akermanm@ukzn.ac.za'
_publ_contact_author_fax     '+27(0)33 260 5293'
_publ_contact_author_phone     '+27(0)33 260 5293'
_publ_section_title
;
2-(4-Chlorophenyl)naphtho[1,8-<i>de</i>][1,3,2]diazaborinane
;
loop_
    _publ_author_name
    _publ_author_footnote
    _publ_author_address
    'Akerman, Matthew P.' .
;
University of KwaZulu-Natal
School of Chemistry
Private Bag XO1
Scottsville
Pietermaritzburg 3209
South Africa
;
    'Robinson, Ross S.' .
;
University of KwaZulu-Natal
School of Chemistry
Private Bag XO1
Scottsville
Pietermaritzburg 3209
South Africa
;
    'Slabber, Cathryn A.' .
;
University of KwaZulu-Natal
School of Chemistry
Private Bag XO1
Scottsville
Pietermaritzburg 3209
South Africa
;
