# Supplementary material for: 2-(4-Chloro­phen­yl)naphtho­[1,8-de][1,3,2]diaza­borinane
Source: Acta Crystallogr Sect E Struct Rep Online. 2011 Jul 2;67(Pt 8):o1873. doi: 10.1107/S1600536811025487 (PMC3212269; doi:10.1107/S1600536811025487)
Supplement: Supplementary file 2 [file e-67-o1873-Isup2.hkl]

#
# h,k,l, Fc-squared, Fo-squared, sigma(Fo-squared) and status flag
#
data_I
_shelx_title ' DANBPHCL_T52 in P2(1)'
_shelx_refln_list_code          4
_shelx_F_calc_maximum       91.93
_exptl_crystal_F_000       288.00
_reflns_d_resolution_high  0.8091
 
loop_
 _symmetry_equiv_pos_as_xyz
 'x, y, z'
 '-x, y+1/2, -z'
 
_cell_length_a     4.7160
_cell_length_b    10.2810
_cell_length_c    13.5710
_cell_angle_alpha  90.000
_cell_angle_beta   96.554
_cell_angle_gamma  90.000
 
_shelx_F_squared_multiplier     1.000
 
loop_
 _refln_index_h
 _refln_index_k
 _refln_index_l
 _refln_F_squared_calc
 _refln_F_squared_meas
 _refln_F_squared_sigma
 _refln_observed_status
   0 -12   0        0.47       -0.39      1.36 o
   1 -12   0       15.45       14.62      1.19 o
   1 -11   0        3.03        2.85      0.88 o
   2 -11   0        5.32        6.97      1.51 o
   0 -10   0       71.65       74.44      2.63 o
   1 -10   0       19.94       20.63      1.19 o
   2 -10   0        2.50        1.75      0.88 o
   3 -10   0        3.28        3.59      1.48 o
   1  -9   0      209.01      214.50      5.62 o
   2  -9   0       61.50       61.82      2.68 o
   3  -9   0       16.05       18.18      2.20 o
   4  -9   0       11.97       11.56      1.43 o
   0  -8   0      160.01      161.88      3.05 o
   1  -8   0       73.94       76.84      1.99 o
   2  -8   0        3.50        2.43      1.01 o
   3  -8   0        8.47        7.75      1.20 o
   4  -8   0        3.51        3.04      1.20 o
   1  -7   0        9.11        8.12      0.79 o
   2  -7   0      302.81      308.11      9.28 o
   3  -7   0       29.51       31.95      1.60 o
   4  -7   0       13.09       14.59      1.39 o
   0  -6   0      118.13      115.73      2.54 o
   1  -6   0      127.15      125.27      1.70 o
   2  -6   0      182.82      184.30      4.36 o
   3  -6   0       52.00       57.30      1.79 o
   4  -6   0        6.32        4.64      1.01 o
   5  -6   0        5.07        4.51      1.39 o
   1  -5   0       52.17       50.56      2.15 o
   2  -5   0      174.89      181.83      2.85 o
   3  -5   0      132.35      130.86      2.43 o
   4  -5   0        4.05        3.79      0.97 o
   5  -5   0       18.27       17.37      1.84 o
   0  -4   0      420.07      420.99      5.60 o
   1  -4   0      124.92      122.25      3.55 o
   2  -4   0      874.73      934.21     19.94 o
   3  -4   0      196.26      205.82      2.83 o
   4  -4   0       15.69       13.52      1.33 o
   5  -4   0       22.87       21.12      1.82 o
   1  -3   0      567.64      577.74      4.47 o
   2  -3   0       23.65       23.19      0.86 o
   3  -3   0       12.85       12.23      0.92 o
   4  -3   0       54.08       53.53      1.67 o
   5  -3   0       36.61       29.45      1.92 o
   0  -2   0     1460.57     1364.48      8.07 o
   1  -2   0     8451.26     7716.10     18.37 o
   2  -2   0      260.08      268.45      4.87 o
   3  -2   0      125.09      128.00      2.48 o
   4  -2   0       57.98       51.75      1.92 o
   5  -2   0        1.70        1.51      1.21 o
   1  -1   0      366.71      352.80      2.54 o
   2  -1   0        6.51        7.03      0.69 o
   3  -1   0      254.74      259.39      6.29 o
   4  -1   0      198.10      197.80      5.41 o
   5  -1   0       23.49       23.77      1.70 o
   1   0   0      321.73      272.54      5.56 o
   2   0   0      247.38      223.51      2.26 o
   3   0   0        2.86        3.15      0.66 o
   4   0   0       13.04       10.16      1.99 o
   5   0   0        6.68        5.59      2.17 o
   1   1   0      371.55      346.96      3.51 o
   2   1   0        5.73        6.75      0.58 o
   3   1   0      256.90      251.28     18.83 o
   4   1   0      196.27      204.41      5.65 o
   5   1   0       23.97       24.27      2.80 o
   1   2   0     8444.21     7735.69     18.13 o
   2   2   0      248.00      263.08      4.51 o
   3   2   0      126.14      112.85     15.28 o
   4   2   0       55.76       59.51      3.43 o
   5   2   0        1.88        1.92      2.56 o
   2   3   0       23.56       25.97      1.86 o
   3   3   0       12.21       15.65      2.03 o
   4   3   0       56.21       65.92      3.88 o
   5   3   0       36.01       33.69      3.74 o
   2   4   0      877.31      966.96      9.47 o
   3   4   0      191.37      211.67      5.50 o
   4   4   0       15.77       21.89      2.91 o
   5   4   0       22.31       24.81      3.40 o
   2   5   0      174.29      190.27      4.55 o
   3   5   0      135.67      143.63      4.97 o
   4   5   0        3.45        3.89      2.32 o
   5   5   0       18.38       13.92      3.19 o
   2   6   0      175.07      178.21      4.62 o
   3   6   0       52.17       58.07      3.52 o
   4   6   0        5.97        4.76      2.21 o
   5   6   0        4.93        5.22      2.39 o
   2   7   0      306.99      293.53      6.13 o
   3   7   0       27.85       28.38      2.68 o
   4   7   0       12.97       15.99      2.66 o
   2   8   0        2.70        3.66      1.82 o
   3   8   0        8.04       10.31      2.19 o
   4   8   0        3.65        1.84      2.17 o
   3   9   0       16.29       17.57      2.50 o
   4   9   0       11.75       12.90      2.60 o
   3  10   0        3.68        3.62      1.92 o
  -1 -12   1       17.96       17.19      1.27 o
   0 -12   1       24.29       26.42      1.39 o
   1 -12   1       36.27       34.00      1.78 o
  -2 -11   1        7.22        6.20      1.42 o
  -1 -11   1        9.71        8.84      1.06 o
   0 -11   1      207.19      205.87      2.97 o
   1 -11   1       26.88       25.62      1.28 o
   2 -11   1        5.99        6.06      1.53 o
  -3 -10   1       32.81       32.20      2.22 o
  -2 -10   1       34.42       36.61      2.49 o
  -1 -10   1       82.12       85.32      2.76 o
   0 -10   1      159.19      167.73      2.56 o
   1 -10   1       24.18       23.64      1.25 o
   2 -10   1       21.73       20.55      1.88 o
   3 -10   1       12.69       13.01      1.67 o
  -4  -9   1       19.69       22.72      1.66 o
  -3  -9   1        5.49        4.87      1.52 o
  -2  -9   1       40.60       42.31      1.71 o
  -1  -9   1      284.27      286.64      8.27 o
   0  -9   1       42.68       47.36      1.56 o
   1  -9   1      117.66      122.34      2.47 o
   2  -9   1       21.65       20.81      1.31 o
   3  -9   1       35.08       37.01      2.39 o
   4  -9   1        6.77        4.99      1.22 o
  -4  -8   1       13.20       14.70      1.43 o
  -3  -8   1       33.99       35.38      1.85 o
  -2  -8   1      297.41      316.64      5.12 o
  -1  -8   1      469.79      496.23     11.28 o
   0  -8   1       39.24       39.83      1.23 o
   1  -8   1       67.52       70.58      1.57 o
   2  -8   1       33.88       30.37      1.40 o
   3  -8   1        3.45        1.50      1.04 o
   4  -8   1        4.85        4.56      1.19 o
  -4  -7   1        1.76        1.29      1.04 o
  -3  -7   1       28.67       30.73      1.32 o
  -2  -7   1       97.62       95.34      2.10 o
  -1  -7   1      180.52      191.64      2.89 o
   0  -7   1       15.12       15.71      0.83 o
   1  -7   1       77.34       74.23      2.02 o
   2  -7   1      611.29      591.58     16.22 o
   3  -7   1       54.08       54.08      1.95 o
   4  -7   1       57.27       60.08      3.42 o
  -5  -6   1        5.00        5.02      1.58 o
  -4  -6   1       16.87       18.44      1.39 o
  -3  -6   1      103.09      109.27      2.39 o
  -2  -6   1      425.41      421.38      3.38 o
  -1  -6   1      520.49      551.73      5.74 o
   0  -6   1      185.35      190.63      2.61 o
   1  -6   1       72.07       69.19      1.90 o
   2  -6   1       11.46       11.75      1.01 o
   3  -6   1      266.80      278.85      6.73 o
   4  -6   1        2.48        2.69      1.03 o
   5  -6   1        0.11        1.51      1.41 o
  -5  -5   1        1.75        2.75      1.53 o
  -4  -5   1        3.41        4.83      0.97 o
  -3  -5   1       24.59       22.03      1.91 o
  -2  -5   1       21.25       20.67      0.82 o
  -1  -5   1       18.50       19.47      0.74 o
   0  -5   1      102.05      101.87      1.83 o
   1  -5   1       69.71       64.68      3.60 o
   2  -5   1       42.69       42.10      1.12 o
   3  -5   1      464.38      499.93      5.11 o
   4  -5   1       11.72       12.47      2.14 o
   5  -5   1        7.51        9.33      1.57 o
  -5  -4   1        0.51       -0.19      1.30 o
  -4  -4   1        8.97        8.90      0.98 o
  -3  -4   1      126.28      122.92      2.38 o
  -2  -4   1      543.57      575.86     10.21 o
  -1  -4   1      241.35      244.25      2.53 o
   0  -4   1      766.50      735.73      8.21 o
   1  -4   1        5.04        3.99      0.49 o
   2  -4   1      730.54      778.62      9.68 o
   3  -4   1       17.05       16.53      1.14 o
   4  -4   1       20.59       20.33      1.82 o
   5  -4   1        2.08        1.34      1.32 o
  -5  -3   1        6.13        6.84      1.39 o
  -4  -3   1        8.25        7.43      0.90 o
  -3  -3   1       71.40       65.81      2.09 o
  -2  -3   1      220.26      252.13      2.75 o
  -1  -3   1      125.13      141.51      1.61 o
   0  -3   1      338.09      329.80      3.28 o
   1  -3   1      105.40      106.63      1.12 o
   2  -3   1       82.18       82.84      1.56 o
   3  -3   1       60.07       58.88      1.53 o
   4  -3   1      213.86      196.83      3.95 o
   5  -3   1       46.71       39.88      4.37 o
  -5  -2   1       10.42        8.06      1.45 o
  -4  -2   1       42.49       38.19      2.82 o
  -3  -2   1      107.68      106.58      2.23 o
  -2  -2   1      320.90      312.05      7.83 o
  -1  -2   1     1994.53     1928.42     14.44 o
   0  -2   1      155.92      147.75      1.75 o
   1  -2   1     6483.96     6107.34     10.33 o
   2  -2   1      465.33      446.49      4.28 o
   3  -2   1       23.39       24.25      1.06 o
   4  -2   1        8.29        7.05      0.93 o
   5  -2   1        5.07        4.74      1.97 o
  -5  -1   1        1.52        1.17      1.79 o
  -4  -1   1       19.03       16.72      2.19 o
  -3  -1   1       79.05       78.50      1.84 o
  -2  -1   1      158.28      158.41      2.35 o
  -1  -1   1      437.23      410.01      6.45 o
   1  -1   1     1490.61     1371.28      6.68 o
   2  -1   1       76.16       72.71      1.24 o
   3  -1   1       80.20       77.43      1.54 o
   4  -1   1       54.53       49.70      2.31 o
   5  -1   1       46.02       43.52      3.40 o
  -5   0   1       11.29        9.00      2.28 o
  -4   0   1       79.70       75.32      3.65 o
  -3   0   1       28.78       33.23      2.74 o
  -2   0   1      534.24      490.06     10.12 o
  -1   0   1      212.04      203.13      6.01 o
   1   0   1     1738.47     1556.20      9.97 o
   2   0   1        3.48        2.85      0.57 o
   3   0   1       19.11       17.20      1.03 o
   4   0   1        2.13        2.62      1.60 o
   5   0   1        7.50       10.06      2.60 o
  -5   1   1        1.79        1.36      2.01 o
  -4   1   1       18.20       20.17      2.49 o
  -3   1   1       80.38       74.79      6.73 o
  -2   1   1      158.06      151.79      7.03 o
  -1   1   1      441.94      403.97      2.66 o
   1   1   1     1475.60     1341.40      6.82 o
   2   1   1       77.52       71.70      2.17 o
   3   1   1       78.89       69.58      3.57 o
   4   1   1       56.93       60.73      3.40 o
   5   1   1       46.72       51.01      3.78 o
  -5   2   1       10.81       11.91      2.61 o
  -4   2   1       45.61       48.40      3.19 o
  -3   2   1      105.96      119.03      3.88 o
  -2   2   1      305.44      313.58      3.64 o
  -1   2   1     1970.63     1886.84     21.56 o
   1   2   1     6551.91     6130.90     15.91 o
   2   2   1      466.09      446.60      5.84 o
   3   2   1       22.10       20.97      1.65 o
   4   2   1        8.03       11.45      2.25 o
   5   2   1        5.10        2.63      2.43 o
  -5   3   1        5.68        6.36      2.30 o
  -4   3   1        8.84        8.65      2.29 o
  -3   3   1       71.84       75.88      3.41 o
  -2   3   1      220.52      259.23      4.73 o
  -1   3   1      127.82      136.14      2.02 o
   1   3   1      100.24      106.94      2.52 o
   2   3   1       77.30       88.60      2.99 o
   3   3   1       59.20       61.40      3.13 o
   5   3   1       48.74       47.39      4.11 o
  -5   4   1        0.68        2.34      2.84 o
  -4   4   1        8.72       10.47      2.50 o
  -3   4   1      125.94      128.07      4.37 o
  -2   4   1      543.84      578.03      7.32 o
   2   4   1      743.96      788.77      8.56 o
   3   4   1       17.02       18.07      2.23 o
   4   4   1       20.59       22.87      2.99 o
   5   4   1        2.16       -0.30      2.22 o
  -5   5   1        1.78        3.43      2.55 o
  -4   5   1        3.11        3.07      2.13 o
  -3   5   1       25.18       27.11      2.68 o
  -2   5   1       20.90       20.91      1.86 o
   2   5   1       42.69       43.91      2.46 o
   3   5   1      469.37      533.68      8.90 o
   4   5   1       13.16       17.10      2.92 o
   5   5   1        7.38       13.58      3.12 o
  -5   6   1        5.05        4.39      2.59 o
  -4   6   1       16.30       19.67      2.80 o
  -3   6   1      104.13      111.14      4.49 o
  -2   6   1      427.97      410.07      6.83 o
   2   6   1       11.93       12.00      1.72 o
   3   6   1      269.58      289.13      6.94 o
   4   6   1        2.41        0.92      2.23 o
   5   6   1        0.09        1.97      2.62 o
  -4   7   1        1.97        3.18      2.18 o
  -3   7   1       27.93       31.72      2.87 o
  -2   7   1       98.21      107.38      3.96 o
   2   7   1      618.29      603.81      8.54 o
   3   7   1       57.15       64.78      3.65 o
   4   7   1       55.84       58.99      4.22 o
  -4   8   1       13.29       20.42      2.94 o
  -3   8   1       32.97       32.92      2.86 o
   2   8   1       35.47       35.27      2.65 o
   3   8   1        3.29        3.90      1.88 o
   4   8   1        4.84        4.56      1.82 o
  -4   9   1       19.42       20.28      2.94 o
  -3   9   1        5.59        7.17      1.98 o
   2   9   1       21.18       22.08      2.41 o
   3   9   1       34.74       33.18      3.00 o
   4   9   1        6.83        8.55      2.48 o
  -3  10   1       32.99       32.82      3.10 o
   2  10   1       21.50       25.59      2.49 o
   3  10   1       12.22       10.56      2.04 o
   2  11   1        5.90        5.96      2.12 o
  -1 -12   2        7.93        9.29      1.09 o
   0 -12   2        7.59        7.07      1.06 o
   1 -12   2       25.22       27.25      2.12 o
  -2 -11   2        3.09        1.72      0.87 o
  -1 -11   2       13.53       12.89      1.62 o
   0 -11   2       21.50       22.52      1.32 o
   1 -11   2       10.70       11.97      2.22 o
   2 -11   2       11.57       14.41      1.85 o
  -3 -10   2       19.53       21.48      4.47 o
  -2 -10   2       24.03       25.91      1.32 o
  -1 -10   2        7.51        7.40      0.98 o
   0 -10   2      100.99      107.35      2.14 o
   1 -10   2       11.72       10.05      1.03 o
   2 -10   2        5.33        4.00      1.49 o
   3 -10   2        0.27        0.83      1.46 o
  -4  -9   2       28.38       34.05      2.79 o
  -3  -9   2        0.35        0.79      0.95 o
  -2  -9   2       29.86       29.21      1.27 o
  -1  -9   2       13.63       13.25      1.23 o
   0  -9   2       48.47       47.53      1.43 o
   1  -9   2      129.71      127.94      2.97 o
   2  -9   2        3.40        2.49      1.31 o
   3  -9   2        3.95        4.16      1.41 o
  -4  -8   2       21.31       19.29      1.48 o
  -3  -8   2       52.92       54.12      2.75 o
  -2  -8   2       11.86       13.64      1.02 o
  -1  -8   2       44.50       42.42      1.33 o
   0  -8   2       10.09       10.31      0.84 o
   1  -8   2       12.44       13.18      1.08 o
   2  -8   2       49.80       48.49      2.25 o
   3  -8   2        2.86        2.58      1.05 o
   4  -8   2       24.80       26.01      1.76 o
  -4  -7   2       21.76       19.35      1.43 o
  -3  -7   2        2.61        2.70      0.85 o
  -2  -7   2       26.35       27.99      1.09 o
  -1  -7   2       36.85       40.64      1.01 o
   0  -7   2      139.38      141.89      5.52 o
   1  -7   2       58.45       54.86      1.94 o
   2  -7   2      198.77      167.75      3.86 o
   3  -7   2       24.16       25.53      1.55 o
   4  -7   2       39.74       38.19      1.89 o
  -5  -6   2        6.74        8.32      1.65 o
  -4  -6   2       92.11       95.27      5.89 o
  -3  -6   2       79.24       82.20      1.81 o
  -2  -6   2       68.02       69.85      1.21 o
  -1  -6   2      114.49      116.36      1.47 o
   0  -6   2      228.16      225.88      4.25 o
   1  -6   2        3.13        2.62      0.34 o
   2  -6   2       51.30       47.80      1.23 o
   3  -6   2        3.77        3.43      1.44 o
   4  -6   2       12.60       11.89      1.33 o
  -5  -5   2        5.03        4.65      1.45 o
  -4  -5   2        3.02        2.19      0.88 o
  -3  -5   2       16.17       16.18      1.04 o
  -2  -5   2       78.76       77.67      1.16 o
  -1  -5   2      206.16      221.31      3.65 o
   0  -5   2      107.68      126.86      2.66 o
   1  -5   2      131.19      125.19      6.15 o
   2  -5   2      208.69      207.43      3.59 o
   3  -5   2     1067.39     1128.00     16.19 o
   4  -5   2       36.29       37.57      1.71 o
   5  -5   2        6.31        6.58      1.45 o
  -5  -4   2       12.85       13.33      1.68 o
  -4  -4   2       37.89       35.73      1.75 o
  -3  -4   2      139.71      144.14      2.12 o
  -2  -4   2      191.28      204.67      3.14 o
  -1  -4   2     1230.42     1292.02      9.49 o
   0  -4   2      214.93      222.82      2.33 o
   1  -4   2      261.44      245.09      4.22 o
   2  -4   2     1095.77     1124.78      8.64 o
   3  -4   2        8.18        8.23      1.05 o
   4  -4   2      104.10       95.96      4.08 o
   5  -4   2       13.40       10.17      1.53 o
  -5  -3   2        1.73        0.98      1.28 o
  -4  -3   2        3.23        3.34      1.57 o
  -3  -3   2       18.57       16.93      0.98 o
  -2  -3   2      193.08      230.36      3.59 o
  -1  -3   2       68.88       78.05      0.92 o
   0  -3   2      119.09      114.73      0.96 o
   1  -3   2      518.69      495.52      3.18 o
   2  -3   2     1907.11     1962.89      7.03 o
   3  -3   2       27.51       28.66      1.43 o
   4  -3   2      333.36      323.64      9.76 o
   5  -3   2        8.41        8.84      2.41 o
  -5  -2   2       25.24       24.78      2.84 o
  -4  -2   2      120.14      119.05      4.38 o
  -3  -2   2      253.94      256.88      4.92 o
  -2  -2   2     1234.55     1402.99     20.29 o
  -1  -2   2      340.12      337.90      5.62 o
   0  -2   2     1277.01     1185.59      6.02 o
   1  -2   2     1294.64     1275.62     21.14 o
   2  -2   2        8.60        8.00      0.70 o
   3  -2   2        4.59        4.04      0.74 o
   4  -2   2        1.73        2.23      0.89 o
   5  -2   2        8.46        8.40      2.20 o
  -5  -1   2        2.40        2.22      1.84 o
  -4  -1   2        2.48        2.41      1.72 o
  -3  -1   2       27.04       28.33      1.00 o
  -2  -1   2      133.71      144.07      4.53 o
  -1  -1   2      110.97      108.50      0.98 o
   0  -1   2     2816.15     2476.43     17.23 o
   1  -1   2     4936.49     4526.04     21.64 o
   2  -1   2      160.63      143.21      1.73 o
   3  -1   2      117.67      112.63      1.94 o
   4  -1   2       19.11       16.49      1.07 o
   5  -1   2       98.46      106.98      4.95 o
  -5   0   2        6.24        6.91      2.14 o
  -4   0   2      190.80      183.82      5.28 o
  -3   0   2     1529.99     1546.90     37.52 o
  -2   0   2       73.25       64.97      2.85 o
  -1   0   2       36.23       34.79      1.18 o
   1   0   2      887.52      801.55      5.82 o
   2   0   2       64.11       67.61      1.14 o
   3   0   2        0.15        0.11      0.56 o
   4   0   2       23.95       24.84      1.12 o
   5   0   2        6.92        7.48      2.34 o
  -5   1   2        2.51        3.80      2.01 o
  -4   1   2        2.53        1.71      1.89 o
  -3   1   2       27.22       28.88      1.52 o
  -2   1   2      138.44      151.10      6.78 o
  -1   1   2      103.26       98.18      3.30 o
   0   1   2     2837.30     2484.07      7.50 o
   1   1   2     4897.50     4386.24     12.62 o
   2   1   2      164.01      142.89      2.15 o
   3   1   2      115.74      104.92      2.84 o
   4   1   2       19.33       19.69      2.32 o
   5   1   2       97.05       98.27      4.86 o
  -5   2   2       24.42       22.75      3.01 o
  -4   2   2      121.53      128.88      4.78 o
  -3   2   2      257.59      279.05      4.03 o
  -2   2   2     1223.37     1407.59     16.32 o
  -1   2   2      325.27      327.33      3.37 o
   0   2   2     1270.61     1215.86      5.44 o
   1   2   2     1285.50     1218.02      7.20 o
   2   2   2        9.03        9.64      1.30 o
   3   2   2        4.64        4.77      1.05 o
   4   2   2        1.56        2.27      1.84 o
   5   2   2        8.25        7.63      2.47 o
  -5   3   2        1.78        0.26      2.37 o
  -4   3   2        3.23        3.84      2.02 o
  -3   3   2       18.89       20.32      1.42 o
  -2   3   2      196.49      235.12     10.50 o
  -1   3   2       68.28       70.46      1.58 o
   1   3   2      525.05      535.64      5.26 o
   2   3   2     1884.00     1932.20     12.76 o
   3   3   2       25.56       26.01      2.28 o
   5   3   2        8.81        7.44      2.71 o
  -5   4   2       13.28       15.45      2.96 o
  -4   4   2       37.34       42.31      3.39 o
  -3   4   2      138.56      145.81      4.70 o
  -2   4   2      188.94      197.04      3.36 o
  -1   4   2     1222.16     1221.59      6.17 o
   0   4   2      207.78      210.98      2.43 o
   2   4   2     1093.12     1183.94     10.79 o
   3   4   2        8.18        8.72      1.87 o
   4   4   2      104.54      111.92      5.10 o
   5   4   2       12.95       12.07      3.17 o
  -5   5   2        5.01        5.34      2.28 o
  -4   5   2        2.97        3.81      2.08 o
  -3   5   2       16.51       17.91      2.25 o
  -2   5   2       77.58       79.70      3.09 o
  -1   5   2      209.35      201.27      2.26 o
   0   5   2      108.60      120.97      1.88 o
   2   5   2      205.95      219.01      4.84 o
   3   5   2     1055.43     1151.69     13.08 o
   4   5   2       36.23       45.46      3.88 o
   5   5   2        5.82        6.19      2.55 o
  -5   6   2        6.22        8.02      2.88 o
  -4   6   2       91.78      108.78      5.02 o
  -3   6   2       79.40       80.89      3.80 o
  -2   6   2       68.23       71.54      3.14 o
   2   6   2       50.65       48.79      2.65 o
   3   6   2        3.65        3.93      2.12 o
   4   6   2       12.20       15.02      2.81 o
  -4   7   2       21.59       24.79      3.19 o
  -3   7   2        2.56        1.78      1.74 o
   2   7   2      195.64      183.03      4.84 o
   3   7   2       23.42       28.40      2.74 o
   4   7   2       38.98       43.36      3.63 o
  -4   8   2       21.27       20.55      3.42 o
  -3   8   2       52.53       48.40      3.47 o
   2   8   2       50.23       39.78      2.65 o
   3   8   2        2.86        2.00      1.80 o
   4   8   2       24.56       26.72      3.29 o
  -4   9   2       28.58       35.30      3.71 o
  -3   9   2        0.42       -0.31      1.77 o
   2   9   2        3.85        4.65      1.55 o
   3   9   2        4.16        5.45      1.90 o
  -3  10   2       19.51       18.87      2.63 o
   2  10   2        5.36        4.71      1.92 o
   3  10   2        0.29       -0.59      1.64 o
   2  11   2       11.77       15.97      2.36 o
  -1 -12   3       10.73       12.85      1.16 o
   0 -12   3       19.53       19.88      3.05 o
   1 -12   3       42.53       47.30      4.20 o
  -2 -11   3       16.94       16.70      1.24 o
  -1 -11   3       46.51       46.48      1.70 o
   0 -11   3       51.77       52.62      1.72 o
   1 -11   3       30.61       34.48      2.19 o
   2 -11   3       27.11       29.99      2.16 o
  -3 -10   3       23.44       24.69      1.76 o
  -2 -10   3       14.14       12.69      1.13 o
  -1 -10   3        7.40        7.60      0.96 o
   0 -10   3       31.33       30.05      1.48 o
   1 -10   3        1.17        1.16      0.90 o
   2 -10   3        4.93        4.78      1.31 o
   3 -10   3        7.96        9.20      1.74 o
  -4  -9   3       13.30       14.59      1.48 o
  -3  -9   3       11.64        9.48      1.16 o
  -2  -9   3        4.12        4.37      0.87 o
  -1  -9   3       41.66       43.69      1.43 o
   0  -9   3      114.21      109.20      2.63 o
   1  -9   3       75.38       75.77      2.77 o
   2  -9   3       38.74       41.51      4.78 o
   3  -9   3       18.23       20.30      1.98 o
  -4  -8   3       25.66       30.80      1.76 o
  -3  -8   3        7.02        7.99      1.03 o
  -2  -8   3       13.82       14.46      0.87 o
  -1  -8   3       18.03       17.13      0.85 o
   0  -8   3        2.85        2.12      0.73 o
   1  -8   3       18.66       16.11      1.09 o
   2  -8   3        6.91        7.09      1.42 o
   3  -8   3        8.63       13.04      1.81 o
   4  -8   3       23.10       20.24      1.96 o
  -4  -7   3        4.20        4.62      1.08 o
  -3  -7   3        8.03        7.88      0.84 o
  -2  -7   3       35.95       39.65      1.14 o
  -1  -7   3      235.85      249.85      4.10 o
   0  -7   3       71.08       68.26      2.10 o
   1  -7   3      111.28      109.77      1.99 o
   2  -7   3       97.09      102.14      2.82 o
   3  -7   3       65.13       71.36      3.55 o
   4  -7   3       98.60       90.17      5.63 o
  -5  -6   3       10.99       13.51      1.75 o
  -4  -6   3       25.61       24.26      1.42 o
  -3  -6   3       43.44       44.21      1.28 o
  -2  -6   3       38.87       45.45      1.74 o
  -1  -6   3       11.73       12.63      0.67 o
   0  -6   3      317.42      325.94      6.88 o
   1  -6   3       19.36       19.24      0.83 o
   2  -6   3        1.25        2.12      0.54 o
   3  -6   3      314.95      313.10      5.58 o
   4  -6   3       13.93       14.80      1.41 o
  -5  -5   3        2.37        2.02      1.50 o
  -4  -5   3        7.70        6.87      1.02 o
  -3  -5   3        8.66        9.38      0.80 o
  -2  -5   3       11.80       11.73      0.61 o
  -1  -5   3      229.07      221.70      1.86 o
   0  -5   3      589.55      630.76      8.48 o
   1  -5   3      123.03      103.77      3.07 o
   2  -5   3      121.60      119.68      5.43 o
   3  -5   3      243.96      244.25      8.38 o
   4  -5   3       10.38        9.20      1.21 o
   5  -5   3        2.09        2.36      2.04 o
  -5  -4   3       32.96       34.67      2.17 o
  -4  -4   3       49.25       46.04      2.19 o
  -3  -4   3       83.30       89.30      1.99 o
  -2  -4   3       22.10       22.20      0.71 o
  -1  -4   3      751.48      861.78      5.06 o
   0  -4   3       26.08       27.06      0.78 o
   1  -4   3       95.92      109.86      1.24 o
   2  -4   3      207.71      223.86      2.66 o
   3  -4   3       34.55       39.92      2.77 o
   4  -4   3       97.32       99.09      2.43 o
   5  -4   3        0.80        0.71      2.30 o
  -5  -3   3       15.58       15.65      2.35 o
  -4  -3   3        6.55        5.35      1.25 o
  -3  -3   3        7.84        7.76      0.81 o
  -2  -3   3        1.60        0.78      0.32 o
  -1  -3   3        0.63        1.04      0.34 o
   0  -3   3     1274.83     1198.06     10.16 o
   1  -3   3     1533.03     1558.89      6.33 o
   2  -3   3      745.43      782.82     12.51 o
   3  -3   3       68.43       67.66      1.71 o
   4  -3   3       35.19       33.71      1.71 o
   5  -3   3        5.55        5.31      2.21 o
  -5  -2   3       65.88       71.07      4.13 o
  -4  -2   3      109.63      113.43      3.08 o
  -3  -2   3       53.07       55.67      1.42 o
  -2  -2   3      556.01      627.98     19.98 o
  -1  -2   3       51.69       44.85      0.65 o
   0  -2   3      193.05      179.66      3.16 o
   1  -2   3      175.65      179.69      1.75 o
   2  -2   3       32.84       33.78      1.05 o
   3  -2   3       24.60       25.19      1.12 o
   4  -2   3       37.52       35.69      1.45 o
   5  -2   3       94.35       94.08      4.64 o
  -5  -1   3        0.79        0.37      1.91 o
  -4  -1   3       15.22       14.19      1.52 o
  -3  -1   3        3.76        2.56      0.55 o
  -2  -1   3       54.43       57.10      1.52 o
  -1  -1   3     1060.51      959.19      7.58 o
   0  -1   3      725.63      664.38     10.89 o
   1  -1   3      728.97      695.62      3.06 o
   2  -1   3      399.48      382.17      5.09 o
   3  -1   3       74.00       70.03      1.56 o
   4  -1   3        5.76        4.69      0.83 o
   5  -1   3       31.88       35.20      3.38 o
  -5   0   3       26.01       25.94      2.99 o
  -4   0   3       16.28       14.26      1.46 o
  -3   0   3      292.53      287.14     11.68 o
  -2   0   3       75.80       72.80      1.95 o
  -1   0   3       16.96       16.00      0.87 o
   0   0   3      691.68      642.71     12.24 o
   1   0   3        4.42        3.24      0.36 o
   2   0   3       59.74       61.23      1.17 o
   3   0   3        9.49        7.98      0.73 o
   4   0   3       11.10       10.80      1.22 o
   5   0   3        8.04        7.01      2.33 o
  -5   1   3        0.83        1.21      1.91 o
  -4   1   3       15.44       17.64      1.61 o
  -3   1   3        4.04        4.36      1.03 o
  -2   1   3       48.79       50.71      1.51 o
  -1   1   3     1063.77      994.65     12.35 o
   0   1   3      737.36      667.20      4.91 o
   1   1   3      732.52      675.41      5.16 o
   2   1   3      411.27      369.34     17.88 o
   3   1   3       71.77       60.68      4.53 o
   4   1   3        5.91        5.38      1.03 o
   5   1   3       31.37       30.91      3.34 o
  -5   2   3       65.76       73.06      4.59 o
  -4   2   3      108.84      118.07      3.25 o
  -3   2   3       57.23       59.50      2.06 o
  -2   2   3      565.08      636.60      9.33 o
  -1   2   3       49.94       44.41      1.43 o
   0   2   3      191.24      181.69      2.65 o
   1   2   3      176.32      165.96      2.68 o
   2   2   3       31.40       30.56      1.89 o
   3   2   3       23.17       19.37      2.32 o
   4   2   3       38.37       41.88      3.18 o
   5   2   3       96.54       93.29      4.87 o
  -5   3   3       15.98       17.49      3.10 o
  -4   3   3        6.77        5.86      2.01 o
  -3   3   3        7.57        9.46      1.20 o
  -2   3   3        1.43        0.88      0.70 o
  -1   3   3        1.61        1.01      0.51 o
   0   3   3     1267.53     1175.58      6.61 o
   1   3   3     1567.92     1525.58      8.70 o
   2   3   3      757.45      766.36      8.14 o
   3   3   3       68.13       67.80      3.33 o
   4   3   3       33.74       41.22      3.30 o
   5   3   3        5.23        5.68      2.64 o
  -5   4   3       32.99       34.49      3.73 o
  -4   4   3       50.10       48.94      3.65 o
  -3   4   3       79.70       89.57      4.87 o
  -2   4   3       23.70       24.31      1.20 o
  -1   4   3      759.93      844.92      5.79 o
   0   4   3       25.65       26.83      1.21 o
   1   4   3       95.47      111.42      2.74 o
   2   4   3      210.51      228.29      4.83 o
   3   4   3       35.23       44.98      2.95 o
   5   4   3        0.97       -1.96      2.60 o
  -5   5   3        2.21        4.62      2.66 o
  -4   5   3        8.24        5.34      2.29 o
  -3   5   3        9.36       10.63      1.99 o
  -2   5   3       11.58       11.24      1.57 o
  -1   5   3      230.90      206.93      2.79 o
   0   5   3      606.18      613.31      5.01 o
   2   5   3      127.25      126.31      3.82 o
   3   5   3      247.86      263.66      6.54 o
   4   5   3       10.06        9.81      2.56 o
   5   5   3        2.20        0.32      2.51 o
  -5   6   3       11.01        9.44      2.96 o
  -4   6   3       23.87       27.85      3.03 o
  -3   6   3       42.68       45.63      3.15 o
  -2   6   3       39.44       37.10      1.73 o
  -1   6   3       12.64       11.56      0.68 o
   0   6   3      319.68      301.24      3.55 o
   2   6   3        1.04        0.40      1.22 o
   3   6   3      319.42      320.91      7.35 o
   4   6   3       13.99       17.00      3.06 o
  -4   7   3        4.13        5.37      2.25 o
  -3   7   3        7.30        7.90      1.91 o
   0   7   3       72.34       62.58      1.61 o
   2   7   3       94.01       88.39      3.49 o
   3   7   3       67.70       68.86      3.74 o
   4   7   3      100.24      100.81      5.20 o
  -4   8   3       24.88       37.03      3.63 o
  -3   8   3        7.14        8.55      2.17 o
   2   8   3        7.32        7.42      1.61 o
   3   8   3        8.50        8.06      1.82 o
   4   8   3       23.98       17.67      3.04 o
  -4   9   3       13.71       14.66      2.93 o
  -3   9   3       11.38       11.73      2.24 o
   2   9   3       38.81       33.58      2.54 o
   3   9   3       18.20       16.88      2.59 o
  -3  10   3       22.81       31.73      3.36 o
   2  10   3        4.75        4.67      1.42 o
   3  10   3        7.81        9.62      2.40 o
   2  11   3       27.18       29.23      2.96 o
  -1 -12   4        6.59        5.54      0.98 o
   0 -12   4        9.69        7.22      1.56 o
   1 -12   4       20.99       19.22      1.93 o
  -2 -11   4       12.66       12.11      1.38 o
  -1 -11   4       40.45       43.61      1.61 o
   0 -11   4       43.38       38.99      2.30 o
   1 -11   4       12.94       10.95      1.60 o
   2 -11   4        1.44        1.96      1.42 o
  -3 -10   4       10.53       13.63      1.41 o
  -2 -10   4        0.69        1.32      0.92 o
  -1 -10   4        0.98        0.16      0.86 o
   0 -10   4        3.09        2.97      1.02 o
   1 -10   4        8.04        6.88      1.37 o
   2 -10   4       34.44       36.52      2.64 o
   3 -10   4       11.16       13.21      1.85 o
  -4  -9   4        6.58        6.66      1.21 o
  -3  -9   4       14.02       14.12      1.37 o
  -2  -9   4       37.69       39.93      1.46 o
  -1  -9   4       24.34       22.96      1.20 o
   0  -9   4       42.07       41.85      1.61 o
   1  -9   4       22.75       20.68      1.24 o
   2  -9   4       26.12       26.30      1.97 o
   3  -9   4        7.25        7.74      1.52 o
  -4  -8   4       20.36       20.14      1.68 o
  -3  -8   4       11.58       12.40      0.95 o
  -2  -8   4        6.87        6.35      0.75 o
  -1  -8   4       10.53        9.99      0.87 o
   0  -8   4       11.43       11.12      1.01 o
   1  -8   4       82.76       84.91      4.07 o
   2  -8   4        0.14        0.27      1.20 o
   3  -8   4       17.51       18.16      1.75 o
   4  -8   4        6.65        5.15      1.34 o
  -4  -7   4       40.26       41.80      3.35 o
  -3  -7   4       11.76       12.93      0.92 o
  -2  -7   4      107.80      111.97      1.75 o
  -1  -7   4      109.67      114.10      2.00 o
   0  -7   4       69.32       62.16      2.31 o
   1  -7   4      133.97      124.25      2.11 o
   2  -7   4       13.81       11.27      3.63 o
   3  -7   4       25.89       24.66      1.54 o
   4  -7   4       39.88       38.40      2.01 o
  -5  -6   4       12.24       13.28      1.78 o
  -4  -6   4        8.74        6.42      0.93 o
  -3  -6   4       38.85       36.87      1.24 o
  -2  -6   4       31.08       34.64      1.41 o
  -1  -6   4       59.50       70.92      1.25 o
   0  -6   4      209.24      203.37      2.80 o
   1  -6   4       11.32       10.37      0.62 o
   2  -6   4       55.28       51.94      2.84 o
   3  -6   4       29.62       31.53      1.65 o
   4  -6   4       20.71       20.37      2.85 o
  -5  -5   4        2.63        1.78      1.35 o
  -4  -5   4        4.28        3.29      1.08 o
  -3  -5   4      209.74      245.44      2.94 o
  -2  -5   4       68.34       65.90      1.89 o
  -1  -5   4      518.70      539.58      4.37 o
   0  -5   4      977.44     1031.90     11.85 o
   1  -5   4      114.31       98.85      2.10 o
   2  -5   4       34.35       35.31      1.38 o
   3  -5   4      101.02      109.01      2.46 o
   4  -5   4       17.04       14.19      1.35 o
  -5  -4   4        4.90        5.64      1.50 o
  -4  -4   4       59.47       57.99      2.39 o
  -3  -4   4       50.25       59.19      1.71 o
  -2  -4   4      125.15      139.32      1.53 o
  -1  -4   4      486.63      536.82      4.36 o
   0  -4   4       16.24       16.65      0.90 o
   1  -4   4       86.25      101.28      1.79 o
   2  -4   4       76.46       82.50      1.77 o
   3  -4   4       68.11       66.98      2.58 o
   4  -4   4      103.62      105.60      3.05 o
   5  -4   4        2.07        3.80      2.17 o
  -5  -3   4        4.63        2.10      1.69 o
  -4  -3   4        2.61        2.21      1.13 o
  -3  -3   4       58.17       59.01      1.58 o
  -2  -3   4      925.81      997.12     17.24 o
  -1  -3   4      524.61      553.47      7.82 o
   0  -3   4      268.95      257.92      5.06 o
   1  -3   4     1239.91     1288.10     12.64 o
   2  -3   4       62.20       67.20      1.60 o
   3  -3   4       26.63       31.35      3.07 o
   4  -3   4       17.13       16.39      1.29 o
   5  -3   4        2.98        1.72      2.24 o
  -5  -2   4       34.22       33.42      3.21 o
  -4  -2   4       34.09       34.25      1.92 o
  -3  -2   4        4.94        4.97      0.69 o
  -2  -2   4      299.58      330.12      4.43 o
  -1  -2   4       40.51       38.06      0.71 o
   0  -2   4       52.21       49.81      1.28 o
   1  -2   4        5.02        6.06      0.59 o
   2  -2   4       93.08       98.70      2.49 o
   3  -2   4       84.45       85.68      2.21 o
   4  -2   4       23.40       23.84      1.72 o
   5  -2   4       90.84       87.67      4.70 o
  -5  -1   4        5.63        4.07      2.09 o
  -4  -1   4       15.34       12.96      1.48 o
  -3  -1   4       95.67      101.15      2.47 o
  -2  -1   4      366.95      355.69      3.70 o
  -1  -1   4      616.80      597.36      3.98 o
   0  -1   4     1175.04     1124.33      4.01 o
   1  -1   4      664.73      625.59      7.81 o
   2  -1   4      762.42      806.78     17.89 o
   3  -1   4      130.87      137.96      2.31 o
   4  -1   4       12.92       12.55      1.40 o
   5  -1   4       22.50       21.43      2.74 o
  -5   0   4        2.77        3.90      2.17 o
  -4   0   4        1.07        0.55      1.22 o
  -3   0   4       40.69       39.68      1.68 o
  -2   0   4       56.18       57.54      1.60 o
  -1   0   4      196.87      178.89      6.36 o
   0   0   4       13.90       12.46      0.71 o
   1   0   4      231.89      209.92      2.90 o
   2   0   4       81.91       90.32      1.40 o
   3   0   4        0.19       -0.07      0.57 o
   4   0   4       13.05       13.27      1.38 o
   5   0   4       33.76       30.53      3.26 o
  -5   1   4        5.43        6.24      2.25 o
  -4   1   4       14.37       14.79      1.57 o
  -3   1   4       97.33      114.23      2.67 o
  -2   1   4      361.60      359.07      3.76 o
  -1   1   4      621.42      602.97      6.97 o
   0   1   4     1189.77     1142.17      7.32 o
   1   1   4      657.63      593.76      4.96 o
   2   1   4      757.19      772.08     34.21 o
   3   1   4      132.82      137.14      2.84 o
   4   1   4       12.48       10.73      1.32 o
   5   1   4       22.61       24.46      2.80 o
  -5   2   4       35.50       37.29      3.56 o
  -4   2   4       33.58       36.63      2.06 o
  -3   2   4        4.91        4.42      0.98 o
  -2   2   4      301.26      337.06      3.73 o
  -1   2   4       41.14       40.96      1.49 o
   0   2   4       49.93       49.43      1.84 o
   1   2   4        5.78        6.04      0.79 o
   2   2   4       88.61       93.74      2.94 o
   3   2   4       84.84       86.95      3.76 o
   4   2   4       22.45       21.26      1.61 o
   5   2   4       90.96       93.62      5.05 o
  -5   3   4        4.16        6.30      2.36 o
  -4   3   4        2.67        2.80      1.19 o
  -3   3   4       56.69       58.89      3.06 o
  -2   3   4      933.84     1040.83      6.64 o
  -1   3   4      517.13      532.35      5.07 o
   0   3   4      261.81      255.46      3.71 o
   1   3   4     1233.78     1197.03      7.86 o
   2   3   4       66.00       70.22      2.71 o
   3   3   4       25.30       27.62      2.43 o
   4   3   4       17.60       22.78      2.79 o
   5   3   4        3.05        1.37      2.15 o
  -5   4   4        5.02        8.54      2.64 o
  -4   4   4       61.27       66.61      2.66 o
  -3   4   4       52.02       61.04      2.21 o
  -2   4   4      125.37      141.29      2.62 o
  -1   4   4      487.28      527.31      5.13 o
   0   4   4       15.81       16.96      1.23 o
   1   4   4       83.40       92.57      2.46 o
   2   4   4       74.38       80.52      2.99 o
   3   4   4       66.04       69.47      3.57 o
   4   4   4      103.74      116.44      5.16 o
   5   4   4        1.90       -1.09      2.12 o
  -5   5   4        2.56        2.21      2.52 o
  -4   5   4        3.58        3.44      2.07 o
  -3   5   4      213.30      239.33      4.27 o
  -2   5   4       70.18       66.43      4.90 o
  -1   5   4      511.21      530.16      5.27 o
   0   5   4      963.95     1003.13      7.43 o
   1   5   4      116.85      105.35      2.86 o
   2   5   4       31.69       34.46      2.25 o
   3   5   4      102.08      113.83      4.60 o
   4   5   4       17.25       18.42      2.90 o
  -5   6   4       12.36       15.11      3.41 o
  -4   6   4        9.44        8.20      2.39 o
  -3   6   4       40.24       40.44      2.97 o
  -2   6   4       31.50       30.22      1.74 o
  -1   6   4       60.33       65.30      1.86 o
   0   6   4      207.75      192.59      3.36 o
   2   6   4       56.51       55.20      2.71 o
   3   6   4       27.84       30.95      2.78 o
   4   6   4       19.45       22.36      3.16 o
  -4   7   4       40.81       43.26      3.61 o
  -3   7   4       12.10       12.90      2.18 o
   0   7   4       67.29       54.54      1.86 o
   2   7   4       13.72       12.37      1.69 o
   3   7   4       24.81       22.71      2.48 o
   4   7   4       39.83       37.28      3.66 o
  -4   8   4       20.72       20.75      3.08 o
  -3   8   4       11.41       11.04      2.35 o
   2   8   4        0.23        1.38      1.28 o
   3   8   4       17.19       20.64      2.65 o
   4   8   4        6.44        4.06      2.57 o
  -4   9   4        6.70        6.94      2.32 o
  -3   9   4       13.90       14.43      2.58 o
   2   9   4       25.50       20.62      2.24 o
   3   9   4        7.03        2.34      1.85 o
  -3  10   4       10.57       13.65      2.60 o
   2  10   4       34.31       32.36      2.68 o
   3  10   4       11.86       11.57      2.27 o
   2  11   4        1.38        1.30      1.70 o
  -1 -12   5        6.13        4.28      1.23 o
   0 -12   5        0.31       -0.61      1.37 o
  -2 -11   5       12.91       15.10      1.47 o
  -1 -11   5        2.78        4.29      1.18 o
   0 -11   5        1.54        2.18      0.99 o
   1 -11   5        0.96        1.19      1.28 o
   2 -11   5        1.68        1.13      1.37 o
  -3 -10   5       31.12       32.49      1.78 o
  -2 -10   5        2.11        2.68      1.12 o
  -1 -10   5       10.28       11.78      1.32 o
   0 -10   5       42.46       41.32      1.70 o
   1 -10   5        2.17        1.27      1.21 o
   2 -10   5       26.83       28.21      2.06 o
  -3  -9   5       47.00       51.38      3.04 o
  -2  -9   5       19.01       20.74      1.24 o
  -1  -9   5       55.98       56.07      3.50 o
   0  -9   5        8.98        8.86      1.09 o
   1  -9   5        5.40        3.94      1.33 o
   2  -9   5       13.44       12.86      1.67 o
   3  -9   5        0.45        1.13      1.41 o
  -4  -8   5        4.12        5.59      1.00 o
  -3  -8   5        0.67        1.08      0.75 o
  -2  -8   5       32.62       32.10      1.29 o
  -1  -8   5       18.11       18.66      0.98 o
   0  -8   5       10.94       11.14      0.97 o
   1  -8   5      156.83      135.77      4.25 o
   2  -8   5       11.62       12.79      1.57 o
   3  -8   5       10.58       11.76      1.74 o
  -4  -7   5       45.04       41.30      1.58 o
  -3  -7   5       39.68       39.70      1.31 o
  -2  -7   5       82.81       80.71      2.80 o
  -1  -7   5      130.73      125.80      3.01 o
   0  -7   5      137.68      130.54      4.53 o
   1  -7   5       93.21       86.24      2.75 o
   2  -7   5        2.93        3.46      1.58 o
   3  -7   5        2.54        1.76      1.15 o
   4  -7   5       40.18       34.33      1.90 o
  -5  -6   5       11.44       11.73      1.84 o
  -4  -6   5        1.66        1.89      1.03 o
  -3  -6   5       28.24       21.62      1.06 o
  -2  -6   5       13.38       14.05      0.72 o
  -1  -6   5        1.46        1.97      0.59 o
   0  -6   5       94.63       99.83      2.86 o
   1  -6   5       80.15       82.23      2.29 o
   2  -6   5       45.93       37.62      1.39 o
   3  -6   5       81.42       84.45      2.31 o
   4  -6   5       38.25       34.82      1.85 o
  -5  -5   5       12.10       11.26      1.76 o
  -4  -5   5       30.89       30.95      2.03 o
  -3  -5   5      282.49      290.55      8.75 o
  -2  -5   5      150.29      157.50      2.48 o
  -1  -5   5      125.13      127.22      2.43 o
   0  -5   5      551.31      537.58      3.43 o
   1  -5   5        2.57        2.87      0.52 o
   2  -5   5        0.49        0.94      0.94 o
   3  -5   5        3.91        3.48      1.10 o
   4  -5   5        0.29       -0.44      1.11 o
  -5  -4   5       23.72       20.14      1.89 o
  -4  -4   5       35.59       29.32      3.47 o
  -3  -4   5       24.04       22.05      1.16 o
  -2  -4   5       11.10       12.06      0.84 o
  -1  -4   5       15.09       15.69      0.82 o
   0  -4   5       64.47       67.08      1.48 o
   1  -4   5       64.80       64.90      2.78 o
   2  -4   5       90.18       93.25      2.85 o
   3  -4   5       87.59       92.49      2.21 o
   4  -4   5       22.92       23.19      1.58 o
   5  -4   5        0.81        0.54      2.29 o
  -5  -3   5        4.77        4.91      1.49 o
  -4  -3   5      102.29      100.26      4.41 o
  -3  -3   5       65.96       66.12      2.11 o
  -2  -3   5      723.61      701.75     17.64 o
  -1  -3   5      848.16      859.19      9.68 o
   0  -3   5       64.27       60.19      1.37 o
   1  -3   5       31.20       35.62      2.02 o
   2  -3   5       10.06        9.30      0.87 o
   3  -3   5        2.13        2.33      0.89 o
   4  -3   5       11.94       14.56      1.74 o
   5  -3   5        3.82        3.23      2.50 o
  -5  -2   5       41.28       38.70      2.34 o
  -4  -2   5        8.42        8.08      1.41 o
  -3  -2   5       15.07       15.75      1.29 o
  -2  -2   5      114.73      114.44      2.22 o
  -1  -2   5      101.45      108.19      1.51 o
   0  -2   5       66.41       65.34      1.21 o
   1  -2   5      288.02      276.22      2.95 o
   2  -2   5      138.21      168.44      2.25 o
   3  -2   5       47.80       49.29      1.56 o
   4  -2   5       17.83       18.46      3.62 o
   5  -2   5       12.44       14.15      2.77 o
  -5  -1   5       24.51       23.20      2.01 o
  -4  -1   5       38.58       40.67      2.07 o
  -3  -1   5      142.45      140.20      2.90 o
  -2  -1   5      153.30      125.10      4.87 o
  -1  -1   5     1311.63     1260.37     14.24 o
   0  -1   5     1000.07      971.05      4.17 o
   1  -1   5       19.27       18.61      0.76 o
   2  -1   5      192.76      212.56      5.82 o
   3  -1   5       59.59       63.13      1.62 o
   4  -1   5        1.01        1.26      1.12 o
   5  -1   5        2.57        3.52      2.42 o
  -5   0   5       11.56       14.60      1.80 o
  -4   0   5        0.45       -0.26      1.13 o
  -3   0   5       42.87       47.12      1.87 o
  -2   0   5       15.82       17.98      1.03 o
  -1   0   5        0.16        0.34      0.43 o
   0   0   5      244.03      234.24      4.04 o
   1   0   5        1.17        1.78      0.38 o
   2   0   5      177.07      168.27      2.12 o
   3   0   5       12.56       14.37      1.31 o
   4   0   5       18.24       20.45      1.66 o
   5   0   5        0.01       -2.26      2.26 o
  -5   1   5       24.00       24.84      2.15 o
  -4   1   5       39.50       41.97      2.19 o
  -3   1   5      142.59      153.05      6.38 o
  -2   1   5      151.04      135.69      3.45 o
  -1   1   5     1293.83     1245.97      9.95 o
   0   1   5     1009.68     1019.80      7.69 o
   1   1   5       21.10       18.88      1.07 o
   2   1   5      190.24      190.59      4.02 o
   3   1   5       59.88       62.54      2.12 o
   4   1   5        0.97        0.50      1.15 o
   5   1   5        2.69        1.46      2.07 o
  -5   2   5       40.55       42.37      5.08 o
  -4   2   5        8.23       10.28      1.45 o
  -3   2   5       15.37       15.74      1.32 o
  -2   2   5      112.03      119.12      2.31 o
  -1   2   5       96.32      101.90      2.40 o
   0   2   5       68.25       68.91      2.29 o
   1   2   5      288.73      257.06      3.51 o
   2   2   5      146.65      167.94      3.94 o
   3   2   5       46.35       43.76      1.87 o
   4   2   5       16.73       15.37      1.55 o
   5   2   5       11.80       15.50      2.54 o
  -5   3   5        4.13        5.25      2.41 o
  -4   3   5      101.77      112.26      6.43 o
  -3   3   5       64.88       65.95      4.10 o
  -2   3   5      711.75      722.21      5.85 o
  -1   3   5      852.04      836.29      6.76 o
   0   3   5       60.37       61.91      2.24 o
   1   3   5       28.90       33.36      1.43 o
   2   3   5       10.75        9.35      1.38 o
   3   3   5        2.21        3.47      1.68 o
   4   3   5       11.73       13.73      1.49 o
   5   3   5        3.98        3.27      2.40 o
  -5   4   5       23.15       27.20      3.54 o
  -4   4   5       36.11       33.00      3.22 o
  -3   4   5       23.64       24.47      1.57 o
  -2   4   5       10.66       10.77      1.01 o
  -1   4   5       16.11       17.09      1.18 o
   0   4   5       64.55       71.10      2.40 o
   1   4   5       68.92       70.45      2.18 o
   2   4   5       87.60       88.96      3.14 o
   3   4   5       88.22       94.28      4.00 o
   4   4   5       22.99       24.29      3.04 o
   5   4   5        0.75        0.99      2.22 o
  -4   5   5       29.45       29.66      3.98 o
  -3   5   5      276.87      288.39      9.36 o
  -2   5   5      148.66      158.02      4.61 o
  -1   5   5      127.75      129.89      2.96 o
   0   5   5      551.80      548.71      6.17 o
   1   5   5        2.40        3.08      0.86 o
   2   5   5        0.37        0.85      1.14 o
   3   5   5        3.83        2.61      1.93 o
   4   5   5        0.28        2.75      2.19 o
  -5   6   5       11.63        9.23      2.88 o
  -4   6   5        1.52        3.23      2.10 o
  -3   6   5       29.01       23.61      2.51 o
  -2   6   5       13.21       12.30      1.36 o
  -1   6   5        1.46        2.13      0.77 o
   0   6   5       99.31      104.00      2.84 o
   1   6   5       79.15       76.80      2.66 o
   2   6   5       46.14       43.33      2.58 o
   3   6   5       82.22       89.29      4.22 o
   4   6   5       38.45       35.73      3.51 o
  -4   7   5       44.22       51.29      4.01 o
  -3   7   5       37.84       33.84      3.05 o
   0   7   5      141.28      135.77      3.23 o
   2   7   5        2.70        1.33      1.49 o
   3   7   5        2.54        2.27      1.82 o
   4   7   5       40.26       32.82      3.73 o
  -4   8   5        4.12        4.66      2.37 o
  -3   8   5        0.79        1.46      1.86 o
   2   8   5       11.56       11.87      1.85 o
   3   8   5       10.44       13.70      2.33 o
  -3   9   5       47.87       51.71      3.68 o
   2   9   5       13.59        9.64      1.69 o
   3   9   5        0.46        0.20      1.83 o
  -3  10   5       31.55       32.54      3.33 o
   2  10   5       27.32       16.98      2.16 o
  -2 -11   6        9.41        9.42      1.73 o
  -1 -11   6        5.11        3.68      1.18 o
   0 -11   6       13.05        9.75      1.82 o
   1 -11   6        1.66        2.69      1.33 o
  -3 -10   6       28.34       30.24      2.20 o
  -2 -10   6       19.64       18.49      2.83 o
  -1 -10   6        2.61        2.30      1.01 o
   0 -10   6       88.48       83.38      3.74 o
   1 -10   6       22.58       18.52      1.74 o
   2 -10   6        5.15        5.71      1.50 o
  -3  -9   6       83.17       80.34      7.69 o
  -2  -9   6       85.78       90.00      3.03 o
  -1  -9   6       10.70        8.82      1.15 o
   0  -9   6        7.53        6.82      1.03 o
   1  -9   6       18.96       15.00      1.66 o
   2  -9   6       51.99       45.46      3.82 o
   3  -9   6        3.78        2.19      1.58 o
  -4  -8   6        9.60        8.37      1.30 o
  -3  -8   6       11.93       11.57      1.00 o
  -2  -8   6       10.74        8.68      0.93 o
  -1  -8   6       46.98       44.90      2.22 o
   0  -8   6       34.20       31.55      1.39 o
   1  -8   6       91.19       85.71      2.64 o
   2  -8   6       43.83       39.46      3.03 o
   3  -8   6        7.76        7.90      1.45 o
  -4  -7   6       16.70       18.45      1.54 o
  -3  -7   6       61.30       61.88      1.84 o
  -2  -7   6      147.78      151.21      3.59 o
  -1  -7   6       50.89       49.43      2.02 o
   0  -7   6       10.15       10.26      0.75 o
   1  -7   6       94.35       84.60      3.72 o
   2  -7   6        3.49        3.02      1.25 o
   3  -7   6        7.33        7.88      1.29 o
   4  -7   6        2.08        2.02      1.28 o
  -4  -6   6       15.00       12.76      1.34 o
  -3  -6   6       38.24       33.61      1.38 o
  -2  -6   6       74.73       76.61      1.73 o
  -1  -6   6       18.10       17.54      1.10 o
   0  -6   6       24.99       25.62      0.93 o
   1  -6   6       62.31       58.72      1.26 o
   2  -6   6      129.23      107.71      7.14 o
   3  -6   6       46.91       45.45      1.90 o
   4  -6   6        0.61        1.24      1.13 o
  -5  -5   6       12.58       12.28      1.66 o
  -4  -5   6       30.25       30.65      2.30 o
  -3  -5   6       37.80       33.01      1.53 o
  -2  -5   6       92.05       96.43      2.80 o
  -1  -5   6       25.16       24.10      1.06 o
   0  -5   6        4.27        4.91      0.62 o
   1  -5   6       20.53       21.28      0.79 o
   2  -5   6       15.86       16.06      0.98 o
   3  -5   6        3.26        3.44      1.09 o
   4  -5   6        5.84        5.31      1.67 o
  -5  -4   6        5.62        5.33      1.52 o
  -4  -4   6       11.10        8.28      1.36 o
  -3  -4   6       23.99       24.07      1.53 o
  -2  -4   6       72.71       82.62      3.46 o
  -1  -4   6      193.18      197.40      5.21 o
   0  -4   6      145.25      152.69      2.10 o
   1  -4   6       60.45       57.07      4.27 o
   2  -4   6      132.56      130.95      4.86 o
   3  -4   6       57.27       58.67      1.89 o
   4  -4   6       15.21       16.48      1.86 o
  -5  -3   6       85.92       89.89      3.21 o
  -4  -3   6       31.22       29.04      1.91 o
  -3  -3   6       59.71       57.28      2.04 o
  -2  -3   6        7.55        6.98      0.57 o
  -1  -3   6      125.91      120.16      2.01 o
   0  -3   6        0.37        0.77      0.58 o
   1  -3   6       55.61       54.19      4.92 o
   2  -3   6        6.35        6.85      0.85 o
   3  -3   6       10.64       12.68      1.11 o
   4  -3   6       30.47       31.26      3.27 o
  -5  -2   6       55.08       52.95      3.57 o
  -4  -2   6       16.23       16.38      1.65 o
  -3  -2   6       24.53       21.95      1.44 o
  -2  -2   6       78.93       79.56      1.37 o
  -1  -2   6      310.94      328.83      6.19 o
   0  -2   6       42.34       38.50      1.08 o
   1  -2   6      310.85      314.22      2.96 o
   2  -2   6      244.91      264.01      4.00 o
   3  -2   6       61.03       62.09      1.79 o
   4  -2   6       89.33       87.62      6.72 o
   5  -2   6        0.73       -0.98      2.43 o
  -5  -1   6       16.12       16.22      2.02 o
  -4  -1   6       95.67       99.11      3.04 o
  -3  -1   6      141.31      143.46      3.03 o
  -2  -1   6      213.90      192.49      4.55 o
  -1  -1   6      437.61      456.81      6.63 o
   0  -1   6      160.56      191.51      5.48 o
   1  -1   6      116.99      113.95      1.43 o
   2  -1   6        9.85       11.17      0.93 o
   3  -1   6       46.08       47.78      1.99 o
   4  -1   6        6.36        6.37      1.42 o
   5  -1   6        5.00        6.32      2.33 o
  -5   0   6        0.76       -0.07      1.29 o
  -4   0   6      283.29      311.23      8.96 o
  -3   0   6       32.15       31.05      1.59 o
  -2   0   6       33.68       36.73      1.35 o
  -1   0   6       22.42       18.79      0.84 o
   0   0   6       77.83       73.79      1.65 o
   1   0   6       78.11       69.80      1.41 o
   2   0   6      427.17      398.72     14.22 o
   3   0   6      476.16      519.45     10.09 o
   4   0   6        0.01       -0.30      1.17 o
   5   0   6        3.51        3.64      2.02 o
  -5   1   6       16.71       20.15      1.96 o
  -4   1   6       99.29      108.07      3.21 o
  -3   1   6      139.37      138.58      3.03 o
  -2   1   6      216.62      206.28      2.96 o
  -1   1   6      430.23      448.60      3.59 o
   0   1   6      161.41      197.86      3.92 o
   1   1   6      117.59      103.96      2.12 o
   2   1   6        9.81        8.76      0.81 o
   3   1   6       46.58       44.85      1.97 o
   4   1   6        6.36        5.29      1.40 o
   5   1   6        5.26        3.46      2.00 o
  -5   2   6       55.40       63.62      5.50 o
  -4   2   6       16.36       14.49      1.64 o
  -3   2   6       23.91       24.31      1.55 o
  -2   2   6       81.86       89.65      2.10 o
  -1   2   6      321.62      351.33      4.72 o
   0   2   6       43.16       41.66      2.13 o
   1   2   6      308.64      292.94      3.73 o
   2   2   6      245.32      252.62      4.88 o
   3   2   6       61.68       59.68      2.89 o
   4   2   6       87.95       86.69      3.18 o
   5   2   6        0.62       -1.29      2.00 o
  -5   3   6       88.35      103.00      4.89 o
  -4   3   6       32.64       34.45      2.17 o
  -3   3   6       62.03       63.86      2.28 o
  -2   3   6        6.11        5.74      0.88 o
  -1   3   6      124.90      119.94      2.87 o
   0   3   6        0.55        1.14      0.61 o
   1   3   6       55.76       57.51      1.90 o
   2   3   6        6.10        6.09      1.35 o
   3   3   6       10.63       10.50      1.68 o
   4   3   6       31.11       30.38      3.18 o
  -5   4   6        5.70        5.60      1.58 o
  -4   4   6       11.30       11.14      1.58 o
  -3   4   6       23.17       22.26      1.57 o
  -2   4   6       76.13       85.61      2.22 o
  -1   4   6      196.26      199.43      3.77 o
   0   4   6      145.57      159.47      3.70 o
   1   4   6       62.31       57.92      1.97 o
   2   4   6      131.95      132.99      3.93 o
   3   4   6       55.87       62.09      3.39 o
   4   4   6       15.04       13.86      1.60 o
  -5   5   6       12.51       19.48      3.50 o
  -4   5   6       31.11       36.65      4.03 o
  -3   5   6       38.84       33.38      1.82 o
  -2   5   6       93.58      102.49      2.62 o
  -1   5   6       25.63       20.67      1.48 o
   0   5   6        4.77        5.00      1.31 o
   1   5   6       20.43       19.53      1.39 o
   2   5   6       15.79       15.74      1.82 o
   3   5   6        3.45        5.20      1.97 o
   4   5   6        5.51        6.05      2.29 o
  -4   6   6       14.43       10.00      2.53 o
  -3   6   6       40.02       37.71      3.00 o
  -2   6   6       74.71       71.05      2.79 o
  -1   6   6       17.63       18.84      1.56 o
   0   6   6       24.22       24.99      1.81 o
   1   6   6       59.70       51.40      2.21 o
   2   6   6      128.87      105.50      3.80 o
   3   6   6       47.87       47.95      3.35 o
   4   6   6        0.66        2.01      2.21 o
  -4   7   6       16.11       17.88      2.89 o
  -3   7   6       62.15       65.47      3.83 o
   0   7   6       10.18       10.64      1.49 o
   1   7   6       94.67       73.52      2.75 o
   2   7   6        3.51        1.66      1.46 o
   3   7   6        7.15        9.04      2.17 o
   4   7   6        2.25        2.92      2.40 o
  -4   8   6        9.83        8.21      2.88 o
  -3   8   6       11.23        8.47      2.19 o
   1   8   6       89.51       71.19      2.99 o
   2   8   6       45.02       36.82      2.65 o
  -3   9   6       81.92       85.03      4.71 o
  -3  10   6       27.38       30.58      3.40 o
  -1 -11   7        4.26        4.24      1.15 o
   0 -11   7        2.62        2.26      1.43 o
   1 -11   7        1.70        1.17      1.32 o
  -2 -10   7       11.40        9.28      1.69 o
  -1 -10   7        8.26        8.87      1.24 o
   0 -10   7       20.87       20.87      1.72 o
   1 -10   7       19.19       21.57      4.53 o
   2 -10   7       14.91       13.85      1.92 o
  -3  -9   7        3.24        3.55      1.14 o
  -2  -9   7       11.69       11.11      2.02 o
  -1  -9   7       23.80       23.64      1.48 o
   0  -9   7        4.16        4.15      1.02 o
   1  -9   7       26.84       20.28      1.82 o
   2  -9   7       20.43       21.81      3.48 o
   3  -9   7        1.31        1.31      1.28 o
  -4  -8   7        2.44        2.26      1.34 o
  -3  -8   7       43.57       45.15      2.67 o
  -2  -8   7       45.44       48.28      2.96 o
  -1  -8   7        7.45        6.39      0.86 o
   0  -8   7       53.74       51.13      1.69 o
   1  -8   7       74.99       68.77      2.93 o
   2  -8   7       55.27       53.97      2.44 o
   3  -8   7        0.41       -0.62      1.72 o
  -4  -7   7       10.72       11.84      1.36 o
  -3  -7   7        0.47        1.02      0.85 o
  -2  -7   7       74.41       71.87      2.19 o
  -1  -7   7        6.42        6.19      0.83 o
   0  -7   7       12.62       10.75      0.95 o
   1  -7   7       18.75       18.77      1.17 o
   2  -7   7        8.03        4.96      1.34 o
   3  -7   7        0.31        0.53      1.27 o
  -4  -6   7       13.88       13.57      1.55 o
  -3  -6   7       22.38       19.86      1.38 o
  -2  -6   7       77.71       76.72      3.49 o
  -1  -6   7       71.64       74.07      1.70 o
   0  -6   7       35.15       33.39      1.10 o
   1  -6   7       80.63       84.54      3.21 o
   2  -6   7       70.15       62.60      2.41 o
   3  -6   7       22.26       21.82      1.25 o
   4  -6   7        0.66        1.30      1.58 o
  -5  -5   7       13.44       12.02      2.02 o
  -4  -5   7        7.97        9.57      1.41 o
  -3  -5   7        7.64        7.09      1.00 o
  -2  -5   7       14.25       13.33      0.83 o
  -1  -5   7       16.00       17.83      1.39 o
   0  -5   7        6.52        6.89      0.66 o
   1  -5   7       14.56       13.07      1.16 o
   2  -5   7       26.78       27.53      1.46 o
   3  -5   7        3.68        3.10      1.10 o
   4  -5   7        0.44        0.08      1.61 o
  -5  -4   7        8.83        7.56      1.68 o
  -4  -4   7        3.62        3.01      1.14 o
  -3  -4   7       53.25       52.34      2.04 o
  -2  -4   7      163.30      170.95      2.10 o
  -1  -4   7      113.03      117.05      2.00 o
   0  -4   7      173.19      176.49      4.53 o
   1  -4   7      130.31      135.76      3.02 o
   2  -4   7       51.97       52.69      1.42 o
   3  -4   7       32.63       35.44      1.62 o
   4  -4   7        4.20        6.02      1.65 o
  -5  -3   7      123.87      117.93      3.66 o
  -4  -3   7       21.56       21.83      1.74 o
  -3  -3   7       19.96       18.91      1.34 o
  -2  -3   7      125.42      126.85      2.69 o
  -1  -3   7       17.92       15.54      0.59 o
   0  -3   7        5.06        6.00      0.77 o
   1  -3   7      168.63      180.68      3.92 o
   2  -3   7       62.43       63.32      2.25 o
   3  -3   7        4.19        4.67      0.98 o
   4  -3   7        4.32        2.88      1.61 o
  -5  -2   7       19.68       15.77      1.77 o
  -4  -2   7       19.55       18.61      1.72 o
  -3  -2   7      150.10      145.31      3.09 o
  -2  -2   7       99.15       95.70      1.59 o
  -1  -2   7      462.94      471.58     10.76 o
   0  -2   7      363.69      377.96      4.71 o
   1  -2   7      671.38      658.60     11.76 o
   2  -2   7      103.27      115.35      3.35 o
   3  -2   7        6.82        6.70      1.41 o
   4  -2   7       14.24       12.49      1.73 o
  -5  -1   7       22.82       21.75      1.99 o
  -4  -1   7      309.66      289.17      4.88 o
  -3  -1   7      417.09      392.66     12.84 o
  -2  -1   7       39.27       34.76      1.27 o
  -1  -1   7      257.85      268.61      9.27 o
   0  -1   7      469.46      526.53     12.17 o
   1  -1   7       56.54       56.53      1.15 o
   2  -1   7        9.07        7.91      0.79 o
   3  -1   7        0.79        0.55      1.11 o
   4  -1   7        0.54        1.73      1.34 o
  -5   0   7        0.13        0.29      1.63 o
  -4   0   7        0.41        0.74      1.30 o
  -3   0   7       62.29       64.50      2.15 o
  -2   0   7       50.99       50.05      2.49 o
  -1   0   7      284.91      238.51     11.98 o
   0   0   7     2403.49     2667.50     97.72 o
   1   0   7      307.48      294.86      6.51 o
   2   0   7       52.77       42.52      1.52 o
   3   0   7       47.26       50.54      4.94 o
   4   0   7        2.52        2.86      1.26 o
  -5   1   7       21.70       20.97      2.04 o
  -4   1   7      307.61      317.65      5.22 o
  -3   1   7      420.20      408.90      5.14 o
  -2   1   7       38.30       33.42      1.34 o
  -1   1   7      258.68      274.35     10.44 o
   0   1   7      472.66      539.53      6.82 o
   1   1   7       55.78       54.06      1.42 o
   2   1   7        8.81        8.75      1.04 o
   3   1   7        1.01        1.42      1.05 o
   4   1   7        0.45        1.50      1.25 o
  -5   2   7       18.91       22.24      2.14 o
  -4   2   7       18.36       20.61      1.81 o
  -3   2   7      155.79      163.78      4.79 o
  -2   2   7       96.54       91.18      2.16 o
  -1   2   7      457.69      451.19      5.84 o
   0   2   7      361.35      398.47      5.95 o
   2   2   7      102.49      108.05      3.35 o
   3   2   7        7.61        6.58      1.21 o
   4   2   7       14.69       12.28      1.56 o
  -5   3   7      122.30      123.28      4.09 o
  -4   3   7       21.62       24.30      1.90 o
  -3   3   7       19.28       18.19      1.46 o
  -2   3   7      127.57      124.82      3.19 o
  -1   3   7       17.69       15.58      1.43 o
   0   3   7        5.00        4.82      1.52 o
   1   3   7      171.27      169.61      3.16 o
   2   3   7       62.09       65.09      2.84 o
   3   3   7        3.85        3.50      1.58 o
   4   3   7        4.84        4.48      1.40 o
  -5   4   7        8.34       10.52      2.13 o
  -4   4   7        3.70        4.85      1.47 o
  -3   4   7       52.92       55.50      3.12 o
  -2   4   7      163.31      171.26      4.95 o
  -1   4   7      107.88      107.76      3.09 o
   0   4   7      175.89      181.63      4.26 o
   1   4   7      130.58      123.26      2.92 o
   2   4   7       53.20       57.81      2.83 o
   3   4   7       31.40       34.96      2.78 o
   4   4   7        4.31        2.85      1.34 o
  -5   5   7       13.52       11.77      3.02 o
  -4   5   7        7.85        9.54      1.65 o
  -3   5   7        8.40        6.51      1.16 o
  -2   5   7       13.47       12.57      1.24 o
  -1   5   7       16.31       18.16      1.60 o
   0   5   7        6.27        6.38      1.51 o
   1   5   7       14.32       12.95      1.23 o
   2   5   7       27.92       30.30      2.25 o
   3   5   7        4.08        5.63      1.93 o
   4   5   7        0.40       -2.09      2.09 o
  -4   6   7       13.68       13.12      2.61 o
  -3   6   7       20.67       19.53      2.47 o
  -2   6   7       76.87       76.30      3.11 o
  -1   6   7       76.12       85.43      3.06 o
   0   6   7       34.46       36.56      2.32 o
   1   6   7       80.81       73.01      4.50 o
   2   6   7       67.21       59.03      3.01 o
   3   6   7       22.45       24.26      2.72 o
  -4   7   7       10.93       14.20      2.78 o
  -3   7   7        0.41        0.97      1.81 o
   0   7   7       12.52       13.15      1.60 o
   1   7   7       19.11       19.14      2.05 o
  -4   8   7        2.29        0.54      2.20 o
  -3   8   7       43.51       44.77      3.44 o
  -3   9   7        3.06        4.90      2.28 o
  -1 -11   8        0.14       -0.46      1.11 o
   0 -11   8       18.28       16.68      1.76 o
  -2 -10   8       19.24       17.25      2.46 o
  -1 -10   8       51.71       50.82      2.00 o
   0 -10   8        4.44        6.72      1.52 o
   1 -10   8        8.60        9.76      1.51 o
  -3  -9   8       16.69       13.38      2.24 o
  -2  -9   8       23.73       25.43      2.10 o
  -1  -9   8       15.59       15.38      1.38 o
   0  -9   8        5.49        4.69      1.27 o
   1  -9   8       35.76       32.54      2.09 o
   2  -9   8        1.67        3.87      1.51 o
  -3  -8   8       32.77       31.88      1.77 o
  -2  -8   8      370.54      404.02     12.39 o
  -1  -8   8       64.83       58.29      4.76 o
   0  -8   8       23.48       19.46      1.45 o
   1  -8   8        3.31        2.74      2.08 o
   2  -8   8        8.78        8.59      1.50 o
   3  -8   8        1.83        1.10      1.38 o
  -4  -7   8        9.15        6.46      1.65 o
  -3  -7   8        5.57        3.42      1.15 o
  -2  -7   8       25.11       26.70      1.53 o
  -1  -7   8       50.25       48.85      3.62 o
   0  -7   8       47.52       44.00      1.84 o
   1  -7   8       20.35       17.01      1.22 o
   2  -7   8       56.85       49.70      2.41 o
   3  -7   8        2.57        0.94      1.29 o
  -4  -6   8       16.91       14.08      2.39 o
  -3  -6   8       32.71       34.80      2.09 o
  -2  -6   8       61.40       64.49      3.07 o
  -1  -6   8      544.82      567.31      7.78 o
   0  -6   8       92.26       90.16      3.77 o
   1  -6   8       29.20       30.54      1.39 o
   2  -6   8        9.51        6.78      1.07 o
   3  -6   8        4.85        3.76      0.95 o
  -4  -5   8       16.83       15.40      1.63 o
  -3  -5   8        7.83        7.77      1.14 o
  -2  -5   8        2.64        3.48      0.67 o
  -1  -5   8      333.86      344.51     12.33 o
   0  -5   8       57.70       58.95      1.92 o
   1  -5   8       27.31       29.13      1.35 o
   2  -5   8        0.75        1.30      0.93 o
   3  -5   8       83.09       72.93      2.85 o
   4  -5   8        7.61        6.15      1.80 o
  -5  -4   8       13.62       14.95      1.65 o
  -4  -4   8       20.75       21.07      1.70 o
  -3  -4   8       26.39       26.98      2.23 o
  -2  -4   8        6.90        6.93      0.72 o
  -1  -4   8      128.69      130.31      3.49 o
   0  -4   8      510.20      526.72      4.40 o
   1  -4   8       29.11       28.97      1.42 o
   2  -4   8       37.19       36.40      1.33 o
   3  -4   8        8.95        9.24      1.18 o
   4  -4   8        6.85        6.38      1.72 o
  -5  -3   8       15.65       14.95      1.74 o
  -4  -3   8       10.16        9.93      1.32 o
  -3  -3   8        1.85        1.10      0.89 o
  -2  -3   8      434.26      417.93      7.77 o
  -1  -3   8        8.76        9.89      0.85 o
   0  -3   8      187.05      194.58      2.64 o
   1  -3   8       39.42       47.47      1.54 o
   2  -3   8       14.39       14.01      1.00 o
   3  -3   8       34.03       34.37      2.05 o
   4  -3   8       35.14       37.57      2.45 o
  -5  -2   8        2.80        2.77      1.27 o
  -4  -2   8       32.31       32.80      1.96 o
  -3  -2   8       10.31       10.62      1.18 o
  -2  -2   8       42.64       41.48      1.16 o
  -1  -2   8      194.78      178.11     11.54 o
   0  -2   8        4.52        4.62      0.76 o
   1  -2   8      173.94      190.73      5.13 o
   2  -2   8       37.71       39.98      1.39 o
   3  -2   8        2.02        2.86      1.26 o
   4  -2   8       24.41       21.83      2.05 o
  -5  -1   8        8.37        8.50      1.57 o
  -4  -1   8      282.12      270.94      4.71 o
  -3  -1   8      328.66      320.03      5.44 o
  -2  -1   8       27.40       25.28      0.95 o
  -1  -1   8       11.79       12.20      1.16 o
   0  -1   8       15.86       19.15      0.98 o
   1  -1   8       68.71       69.20      1.64 o
   2  -1   8       11.93       11.93      1.39 o
   3  -1   8       22.30       24.20      2.26 o
   4  -1   8       13.26       12.96      1.73 o
  -5   0   8        1.82        0.21      1.31 o
  -4   0   8        2.35        1.13      1.25 o
  -3   0   8        2.80        2.99      1.10 o
  -2   0   8      225.64      212.40      9.13 o
  -1   0   8       24.15       15.69      0.80 o
   0   0   8        7.21        3.34      1.75 o
   1   0   8       11.59       13.56      1.40 o
   2   0   8       25.35       27.15      1.83 o
   3   0   8        1.53        1.91      1.26 o
   4   0   8        0.03       -1.82      2.04 o
  -5   1   8        8.84        9.51      1.62 o
  -4   1   8      280.86      286.87      5.02 o
  -3   1   8      329.45      328.95      5.69 o
  -2   1   8       26.76       25.04      1.60 o
  -1   1   8       11.28       11.11      1.99 o
   0   1   8       17.67       19.91      2.10 o
   1   1   8       69.19       63.77      4.84 o
   2   1   8       11.76       10.95      1.13 o
   3   1   8       21.49       22.84      1.70 o
   4   1   8       12.95       11.88      1.67 o
  -5   2   8        2.81        5.54      1.67 o
  -4   2   8       34.60       36.84      2.25 o
  -3   2   8        8.60        8.16      1.25 o
  -2   2   8       40.83       38.77      2.18 o
  -1   2   8      191.23      190.69      4.24 o
   0   2   8        5.39        4.84      1.69 o
   1   2   8      178.74      161.79     14.07 o
   2   2   8       38.05       40.53      2.26 o
   3   2   8        2.10        2.76      1.14 o
   4   2   8       24.32       23.09      2.71 o
  -5   3   8       15.12       15.86      2.12 o
  -4   3   8       10.31       10.83      1.54 o
  -3   3   8        1.97        2.15      1.04 o
  -2   3   8      433.11      432.74      9.81 o
  -1   3   8        9.06       11.15      1.48 o
   0   3   8      186.02      197.30      4.74 o
   1   3   8       40.15       38.10      1.24 o
   2   3   8       13.87       12.50      1.50 o
   3   3   8       34.04       32.08      2.64 o
   4   3   8       34.97       30.85      2.21 o
  -5   4   8       14.08       16.26      2.53 o
  -4   4   8       20.72       23.72      2.08 o
  -3   4   8       26.74       28.64      1.79 o
  -2   4   8        7.77        8.03      1.04 o
  -1   4   8      127.19      129.62      3.76 o
   0   4   8      510.14      551.08      7.77 o
   1   4   8       31.09       30.54      2.53 o
   4   4   8        6.83        5.73      2.13 o
  -4   5   8       16.59       18.39      1.88 o
  -3   5   8        7.84        9.26      1.40 o
  -2   5   8        2.59        1.92      0.97 o
  -1   5   8      332.39      350.70      6.11 o
   0   5   8       56.68       60.43      3.01 o
   1   5   8       25.83       28.00      2.56 o
   4   5   8        8.01        7.79      2.18 o
  -4   6   8       16.38       16.94      2.92 o
  -3   6   8       32.56       31.24      3.01 o
  -2   6   8       60.78       58.61      3.05 o
  -1   6   8      548.33      613.41      8.36 o
   0   6   8       94.36      103.42      3.76 o
   1   6   8       28.30       23.51      2.34 o
  -4   7   8        9.38        8.08      2.78 o
  -3   7   8        5.34        5.05      2.21 o
   0   7   8       47.68       51.95      2.78 o
   1   7   8       19.96       18.16      2.07 o
  -3   8   8       31.81       32.45      3.26 o
  -3   9   8       16.96       20.16      2.94 o
  -2 -10   9        4.60        5.85      2.14 o
  -1 -10   9        9.71       10.54      1.28 o
   0 -10   9        4.06        3.04      1.41 o
   1 -10   9        1.50       -0.24      1.48 o
  -3  -9   9        5.39        3.78      1.22 o
  -2  -9   9        5.17        4.59      1.64 o
  -1  -9   9        0.05       -1.10      1.10 o
   0  -9   9        9.25       10.56      1.50 o
   1  -9   9       22.38       18.29      1.78 o
   2  -9   9        3.38        3.76      1.53 o
  -3  -8   9        7.09        6.47      1.24 o
  -2  -8   9       71.45       67.47      2.24 o
  -1  -8   9        4.88        4.17      0.82 o
   0  -8   9        1.90        1.23      1.33 o
   1  -8   9       17.28       17.99      3.18 o
   2  -8   9        2.69        2.37      1.36 o
  -4  -7   9        0.57       -0.11      1.55 o
  -3  -7   9       14.50       15.32      1.50 o
  -2  -7   9        3.78        4.02      1.06 o
  -1  -7   9       26.57       26.15      1.24 o
   0  -7   9       53.66       55.64      1.85 o
   1  -7   9       11.48       10.73      1.12 o
   2  -7   9       53.89       48.58      3.32 o
   3  -7   9       11.46        8.63      1.74 o
  -4  -6   9        9.88       10.66      2.29 o
  -3  -6   9       29.43       31.26      2.09 o
  -2  -6   9        2.22        3.58      1.15 o
  -1  -6   9      395.16      412.21     12.89 o
   0  -6   9      124.51      132.91      6.22 o
   1  -6   9        1.31        0.40      1.24 o
   2  -6   9        1.51        0.39      0.97 o
   3  -6   9       16.86       16.47      1.42 o
  -4  -5   9        0.61        0.85      1.90 o
  -3  -5   9        6.90        7.12      2.01 o
  -2  -5   9        4.84        4.12      0.92 o
  -1  -5   9      224.03      243.66      3.43 o
   0  -5   9       30.99       29.15      1.49 o
   1  -5   9       26.24       27.15      1.84 o
   2  -5   9       51.20       50.32      3.23 o
   3  -5   9       66.53       59.99      3.40 o
  -4  -4   9       25.08       24.02      2.65 o
  -3  -4   9       17.20       17.22      2.25 o
  -2  -4   9      137.52      141.28      4.26 o
  -1  -4   9       98.09      103.10      2.19 o
   0  -4   9      385.06      399.89      4.82 o
   1  -4   9       82.08       83.94      2.67 o
   2  -4   9      104.06       99.66      4.53 o
   3  -4   9        7.53        7.36      1.63 o
   4  -4   9        0.79        0.63      1.54 o
  -5  -3   9        0.14        0.56      1.27 o
  -4  -3   9        3.78        2.50      1.06 o
  -3  -3   9       43.50       39.46      5.98 o
  -2  -3   9      508.22      499.99     15.60 o
  -1  -3   9      137.70      143.40      4.05 o
   0  -3   9       11.14       11.81      1.50 o
   1  -3   9       25.60       32.48      1.50 o
   2  -3   9       42.55       41.29      1.42 o
   3  -3   9       15.64       15.40      1.78 o
   4  -3   9       47.31       49.25      6.04 o
  -5  -2   9        9.04        9.01      1.54 o
  -4  -2   9       88.32       85.39      2.84 o
  -3  -2   9      147.55      132.18      4.33 o
  -2  -2   9      436.47      378.26     16.67 o
  -1  -2   9       37.97       35.25      1.29 o
   0  -2   9       49.82       57.50      2.53 o
   1  -2   9      270.76      286.37      5.04 o
   2  -2   9        9.63       10.23      0.94 o
   3  -2   9       10.49       11.44      1.59 o
   4  -2   9        2.91        2.27      1.61 o
  -5  -1   9        6.20        4.71      1.34 o
  -4  -1   9        6.51        6.06      1.28 o
  -3  -1   9      232.47      220.47     15.06 o
  -2  -1   9       22.03       19.55      0.92 o
  -1  -1   9        6.40        4.33      0.52 o
   0  -1   9      124.61      130.33      5.49 o
   1  -1   9      144.10      142.33      2.41 o
   2  -1   9       97.79       95.60      1.81 o
   3  -1   9       17.21       19.53      1.76 o
   4  -1   9        4.13        5.22      1.55 o
  -5   0   9        3.64        3.44      1.22 o
  -4   0   9       63.14       58.02      5.26 o
  -3   0   9      883.09      799.86      7.11 o
  -2   0   9       59.72       50.52      1.66 o
  -1   0   9      102.30       77.88     12.54 o
   0   0   9        3.40        9.16      1.74 o
   1   0   9       28.64       31.98      1.83 o
   2   0   9        4.82        5.75      1.11 o
   3   0   9        0.00        0.48      1.29 o
   4   0   9        0.12        0.44      1.34 o
  -5   1   9        6.22        4.12      1.44 o
  -4   1   9        6.61        6.70      1.35 o
  -3   1   9      235.19      228.12      4.18 o
  -2   1   9       21.66       22.24      1.27 o
  -1   1   9        6.05        4.59      0.67 o
   0   1   9      121.65      151.51      4.56 o
   1   1   9      141.75      125.48      9.64 o
   2   1   9      100.55      100.34      4.66 o
   3   1   9       16.59       18.66      2.35 o
   4   1   9        3.87        4.60      1.47 o
  -5   2   9        8.70       11.42      1.83 o
  -4   2   9       87.57       86.20      3.06 o
  -3   2   9      147.00      136.50      3.25 o
  -2   2   9      433.96      402.61      4.67 o
  -1   2   9       37.69       35.86      2.31 o
   0   2   9       48.89       57.25      3.12 o
   1   2   9      268.51      267.82      5.75 o
   3   2   9       10.37        9.99      2.20 o
   4   2   9        2.78        3.68      2.10 o
  -5   3   9        0.15        0.01      1.48 o
  -4   3   9        3.59        3.59      1.39 o
  -3   3   9       44.78       39.52      2.03 o
  -2   3   9      514.62      487.21      7.38 o
  -1   3   9      133.64      132.84      4.01 o
   0   3   9        9.45        9.38      2.16 o
   1   3   9       23.96       25.20      2.58 o
   3   3   9       15.47       21.41      2.65 o
   4   3   9       46.49       41.03      3.61 o
  -4   4   9       24.40       27.81      2.13 o
  -3   4   9       17.18       18.01      1.52 o
  -2   4   9      135.32      131.91      3.00 o
  -1   4   9       96.51       93.16      3.52 o
   0   4   9      379.51      390.42      7.14 o
   1   4   9       81.65       73.32      3.51 o
   4   4   9        0.71        2.18      2.23 o
  -4   5   9        0.66       -1.11      2.27 o
  -3   5   9        6.92        8.11      1.99 o
  -2   5   9        5.14        5.21      1.08 o
  -1   5   9      228.84      250.19      5.67 o
   0   5   9       29.34       28.79      2.66 o
   1   5   9       25.73       24.14      2.58 o
  -4   6   9       10.58        9.12      2.65 o
  -3   6   9       28.97       29.19      2.88 o
  -2   6   9        1.65        0.89      1.41 o
  -1   6   9      388.16      425.71      7.55 o
   0   6   9      124.78      137.07      4.55 o
   1   6   9        1.43        2.33      1.83 o
  -4   7   9        0.67        2.59      2.22 o
  -3   7   9       14.07       13.20      2.55 o
   0   7   9       54.96       57.22      3.11 o
   1   7   9       11.18       10.93      2.06 o
  -3   8   9        6.98        9.04      2.34 o
   2   8   9        2.69        2.73      1.91 o
  -3   9   9        5.59        6.53      2.24 o
  -1 -10  10        2.53        3.31      1.53 o
   0 -10  10        0.74        1.01      1.45 o
  -2  -9  10       19.55       19.04      1.99 o
  -1  -9  10       20.97       20.49      1.68 o
   0  -9  10        4.67        5.06      1.84 o
   1  -9  10        1.06       -0.22      1.44 o
  -3  -8  10        4.40        4.62      1.19 o
  -2  -8  10        4.22        4.39      1.12 o
  -1  -8  10       25.89       22.67      1.20 o
   0  -8  10        4.42        5.97      1.51 o
   1  -8  10       21.33       19.18      2.63 o
   2  -8  10        5.14        5.10      1.64 o
  -3  -7  10        8.99       10.47      2.18 o
  -2  -7  10       26.10       27.13      1.94 o
  -1  -7  10       58.97       57.45      2.64 o
   0  -7  10       34.76       36.09      2.63 o
   1  -7  10       47.86       45.29      3.06 o
   2  -7  10        6.68        6.64      1.49 o
  -4  -6  10       35.40       35.03      3.05 o
  -3  -6  10       14.96       14.86      1.71 o
  -2  -6  10       17.99       15.92      1.65 o
  -1  -6  10       61.31       67.36      2.08 o
   0  -6  10      114.72      127.49      4.69 o
   1  -6  10        3.50        2.06      1.00 o
   2  -6  10        3.78        0.94      1.02 o
   3  -6  10       17.63       13.08      1.76 o
  -4  -5  10       42.82       43.37      3.41 o
  -3  -5  10       26.41       27.15      2.74 o
  -2  -5  10       19.77       20.20      1.69 o
  -1  -5  10       66.73       69.35      2.08 o
   0  -5  10      429.39      482.36      8.20 o
   1  -5  10       10.30       10.66      1.17 o
   2  -5  10       34.01       35.06      1.74 o
   3  -5  10        0.70        2.16      2.07 o
  -4  -4  10       16.96       13.85      2.28 o
  -3  -4  10       92.49       95.48      4.18 o
  -2  -4  10       37.04       34.57      2.02 o
  -1  -4  10      463.32      488.49     10.39 o
   0  -4  10      241.32      248.39      3.50 o
   1  -4  10        0.73        0.36      1.10 o
   2  -4  10        4.35        4.46      1.10 o
   3  -4  10        2.84        2.92      1.24 o
  -4  -3  10       13.40       17.00      2.41 o
  -3  -3  10       32.54       30.22      2.49 o
  -2  -3  10       66.15       65.63      2.30 o
  -1  -3  10       33.83       34.85      2.81 o
   0  -3  10      147.74      164.70      5.56 o
   1  -3  10      331.87      369.82      5.14 o
   2  -3  10       14.32       13.58      1.28 o
   3  -3  10        3.28        4.41      1.22 o
   4  -3  10        0.93        0.60      1.69 o
  -4  -2  10       48.88       49.17      3.46 o
  -3  -2  10       15.64       13.42      1.89 o
  -2  -2  10      377.28      334.54      4.38 o
  -1  -2  10        2.84        2.88      0.85 o
   0  -2  10       25.29       27.31      3.20 o
   1  -2  10      315.53      315.31      5.24 o
   2  -2  10        7.52        6.96      0.92 o
   3  -2  10       24.26       28.37      2.15 o
   4  -2  10        0.81        0.37      1.74 o
  -5  -1  10        1.42        2.05      1.29 o
  -4  -1  10       16.43       14.31      1.44 o
  -3  -1  10       65.67       52.73      2.74 o
  -2  -1  10       71.62       65.70      2.18 o
  -1  -1  10       94.02       99.91      3.51 o
   0  -1  10       33.82       38.71      1.46 o
   1  -1  10       29.88       31.59      2.08 o
   2  -1  10       79.84       80.44      2.18 o
   3  -1  10       28.67       31.44      2.16 o
   4  -1  10        1.11        0.30      2.29 o
  -5   0  10       32.65       29.50      2.17 o
  -4   0  10        0.02        0.02      1.17 o
  -3   0  10       18.54       16.13      1.35 o
  -2   0  10        0.38        0.28      0.68 o
  -1   0  10       25.55       22.38      2.20 o
   0   0  10       10.82       12.86      2.80 o
   1   0  10        6.43        5.90      0.94 o
   2   0  10      401.89      418.16     24.16 o
   3   0  10        0.27       -1.96      2.31 o
   4   0  10        3.29        1.81      2.16 o
  -5   1  10        1.29        0.56      1.32 o
  -4   1  10       15.71       13.63      1.53 o
  -3   1  10       68.93       59.96      4.86 o
  -2   1  10       69.63       59.50      3.66 o
  -1   1  10       93.84      107.96      3.87 o
   0   1  10       33.46       41.38      2.81 o
   1   1  10       31.38       31.68      2.81 o
   2   1  10       82.40       80.17      2.73 o
   3   1  10       28.80       33.61      3.39 o
   4   1  10        1.04        0.83      2.25 o
  -4   2  10       48.11       46.57      2.44 o
  -3   2  10       16.81       14.30      1.39 o
  -2   2  10      381.79      338.62      4.47 o
  -1   2  10        2.62        2.28      1.50 o
   0   2  10       25.24       30.92      2.68 o
   1   2  10      316.10      284.14      6.47 o
   2   2  10        8.04        9.30      2.41 o
   3   2  10       23.91       28.61      3.10 o
   4   2  10        0.93        3.26      2.22 o
  -4   3  10       13.95       12.87      1.69 o
  -3   3  10       30.94       32.42      6.10 o
  -2   3  10       69.50       69.38      4.82 o
  -1   3  10       33.73       33.13      2.50 o
   0   3  10      147.21      190.65      5.41 o
   1   3  10      339.23      357.36      7.29 o
   2   3  10       15.63       11.01      2.44 o
   3   3  10        3.56        6.48      2.18 o
   4   3  10        0.83        1.73      2.14 o
  -4   4  10       17.12       19.33      3.06 o
  -3   4  10       92.73       93.49      2.99 o
  -2   4  10       38.61       33.84      2.57 o
  -1   4  10      465.68      493.39      8.23 o
   0   4  10      242.06      270.92      6.38 o
   1   4  10        0.84        0.72      2.11 o
   2   4  10        4.63        5.79      2.45 o
  -4   5  10       42.20       48.23      3.00 o
  -3   5  10       26.59       27.06      1.86 o
  -2   5  10       17.88       17.48      2.50 o
  -1   5  10       70.85       74.12      3.64 o
   0   5  10      436.49      507.81      8.65 o
   1   5  10        9.84       10.24      2.31 o
   2   5  10       34.83       36.69      3.22 o
  -4   6  10       36.12       37.29      3.78 o
  -3   6  10       15.16       17.08      2.43 o
  -2   6  10       18.17       20.45      2.22 o
  -1   6  10       62.27       65.81      3.51 o
   0   6  10      114.58      127.54      4.57 o
   1   6  10        3.36        2.61      2.04 o
   2   6  10        3.55        5.07      2.37 o
  -3   7  10        8.62       11.37      2.31 o
   0   7  10       37.15       38.58      2.81 o
   1   7  10       47.76       40.73      3.13 o
   2   7  10        6.25        8.59      2.40 o
  -3   8  10        4.72        6.10      2.31 o
   2   8  10        5.06        4.58      2.21 o
  -1  -9  11        3.83        4.70      1.74 o
   0  -9  11       14.25       14.16      1.86 o
   1  -9  11       17.79       17.02      1.92 o
  -2  -8  11       11.23       10.49      1.30 o
  -1  -8  11        0.52       -0.30      0.81 o
   0  -8  11       24.50       28.14      2.12 o
   1  -8  11       78.56       83.09      3.22 o
  -3  -7  11       39.78       41.61      2.58 o
  -2  -7  11        8.61       10.04      1.45 o
  -1  -7  11       89.79       86.07      6.19 o
   0  -7  11       76.43       74.71      4.44 o
   1  -7  11       14.38       15.19      1.38 o
   2  -7  11        2.03        4.08      1.57 o
  -3  -6  11        3.00        3.55      1.94 o
  -2  -6  11       24.42       23.56      1.86 o
  -1  -6  11       77.11       78.95      4.70 o
   0  -6  11      132.25      153.17      8.54 o
   1  -6  11        1.47        1.56      1.13 o
   2  -6  11        7.53        7.90      1.32 o
  -4  -5  11       27.46       36.68      3.30 o
  -3  -5  11        3.78        4.04      1.88 o
  -2  -5  11       68.70       69.60      3.38 o
  -1  -5  11      117.84      122.03      2.74 o
   0  -5  11      237.06      261.48      5.16 o
   1  -5  11       19.49       22.40      1.52 o
   2  -5  11        2.72        1.57      1.08 o
   3  -5  11        3.68        3.85      1.60 o
  -4  -4  11        7.69        5.78      2.19 o
  -3  -4  11       29.18       25.83      2.65 o
  -2  -4  11       30.93       33.20      1.93 o
  -1  -4  11      219.02      223.42      3.46 o
   0  -4  11       59.48       68.45      2.19 o
   1  -4  11        1.07        1.10      1.07 o
   2  -4  11        0.46        1.06      1.14 o
   3  -4  11        6.52        4.72      1.56 o
  -4  -3  11        8.85        9.19      2.25 o
  -3  -3  11       14.23       16.49      2.22 o
  -2  -3  11       21.99       18.97      1.45 o
  -1  -3  11      147.83      151.54      2.80 o
   0  -3  11       52.87       57.61      3.16 o
   1  -3  11      403.12      426.35      7.14 o
   2  -3  11        9.17       10.96      2.33 o
   3  -3  11        2.72        3.42      1.19 o
  -4  -2  11        5.12        5.43      1.93 o
  -3  -2  11       10.06       10.34      1.93 o
  -2  -2  11       30.72       26.85      1.55 o
  -1  -2  11        0.14        0.35      0.90 o
   0  -2  11        5.77        6.64      1.06 o
   1  -2  11      106.60      107.77      4.66 o
   2  -2  11       10.59        8.46      1.76 o
   3  -2  11       30.72       30.49      2.33 o
  -4  -1  11       11.82       12.43      2.29 o
  -3  -1  11       19.98       19.22      2.21 o
  -2  -1  11      131.92      124.71      2.85 o
  -1  -1  11       58.48       60.91      2.48 o
   0  -1  11       69.57       79.63      2.47 o
   1  -1  11       75.87       77.32      2.31 o
   2  -1  11      249.46      241.15     13.95 o
   3  -1  11       91.91       95.19      3.43 o
  -4   0  11        2.34        2.44      1.63 o
  -3   0  11        0.16        0.28      1.59 o
  -2   0  11        5.91        5.52      1.05 o
  -1   0  11        7.95        4.97      1.14 o
   0   0  11        8.11        8.38      1.37 o
   1   0  11        0.71       -0.78      1.46 o
   2   0  11        3.95        3.38      1.61 o
   3   0  11       24.67       20.30      3.02 o
  -4   1  11       10.73       10.12      1.45 o
  -3   1  11       20.40       16.01      1.60 o
  -2   1  11      130.94      120.60      4.27 o
  -1   1  11       58.96       68.00      3.41 o
   0   1  11       70.74       92.23      4.01 o
   1   1  11       73.23       74.13      3.95 o
   2   1  11      248.25      244.50     10.86 o
   3   1  11       92.64       97.89      5.10 o
  -4   2  11        5.12        5.36      1.31 o
  -3   2  11        9.72        8.96      1.26 o
  -2   2  11       30.90       26.55      1.53 o
  -1   2  11        0.14        0.05      0.72 o
   0   2  11        5.21        5.14      2.01 o
   1   2  11      103.42      102.54      4.48 o
   2   2  11       10.45       10.89      1.88 o
   3   2  11       32.00       30.76      3.31 o
  -4   3  11        8.48        9.85      1.64 o
  -3   3  11       13.05       13.44      1.47 o
  -2   3  11       20.10       17.62      1.77 o
  -1   3  11      147.93      164.33      5.17 o
   0   3  11       50.44       57.47      3.39 o
   1   3  11      399.90      418.36      8.20 o
   2   3  11        9.51       10.88      2.54 o
   3   3  11        2.60        4.19      2.38 o
  -4   4  11        7.26        8.69      2.53 o
  -3   4  11       28.64       27.34      1.88 o
  -2   4  11       31.14       33.79      1.82 o
  -1   4  11      219.70      240.02      6.26 o
   0   4  11       57.76       65.86      3.64 o
   1   4  11        0.80        0.46      2.16 o
   2   4  11        0.33       -0.22      2.07 o
  -4   5  11       27.83       42.29      3.93 o
  -3   5  11        3.10        4.22      1.24 o
  -2   5  11       68.42       70.08      2.62 o
  -1   5  11      112.86      118.73      4.70 o
   0   5  11      234.39      262.80      6.68 o
   1   5  11       19.72       17.11      2.70 o
   2   5  11        2.50        2.89      2.26 o
  -3   6  11        2.91        5.17      1.83 o
  -2   6  11       24.31       22.10      1.78 o
  -1   6  11       78.19       80.86      4.07 o
   0   6  11      132.83      150.38      5.26 o
   1   6  11        1.22        0.35      2.04 o
   2   6  11        7.37        7.28      2.31 o
  -3   7  11       40.11       45.53      3.70 o
   0   7  11       73.68       74.58      3.90 o
   1   7  11       14.93       11.70      2.23 o
   2   7  11        1.98        2.88      2.13 o
  -2  -8  12        8.98        8.60      1.27 o
  -1  -8  12       18.44       16.05      2.02 o
   0  -8  12        6.78        5.23      1.56 o
   1  -8  12       38.68       37.65      2.60 o
  -2  -7  12       25.40       23.31      1.95 o
  -1  -7  12       28.06       28.35      1.92 o
   0  -7  12       58.41       63.21      2.71 o
   1  -7  12       47.50       58.69      4.21 o
   2  -7  12        2.61        0.53      1.56 o
  -3  -6  12       14.89       12.14      2.29 o
  -2  -6  12       12.12       13.01      2.03 o
  -1  -6  12       21.41       23.18      1.80 o
   0  -6  12      119.52      117.06      8.23 o
   1  -6  12       31.61       32.23      2.64 o
   2  -6  12        6.72        5.37      1.55 o
  -3  -5  12       34.98       34.82      3.20 o
  -2  -5  12       25.69       27.18      1.95 o
  -1  -5  12       31.24       31.96      1.69 o
   0  -5  12       43.09       46.61      2.06 o
   1  -5  12       11.30       13.12      1.39 o
   2  -5  12        7.26        9.14      1.36 o
  -4  -4  12       18.64       20.89      2.81 o
  -3  -4  12       32.53       22.59      2.62 o
  -2  -4  12        0.33        0.28      1.22 o
  -1  -4  12       14.38       15.37      1.36 o
   0  -4  12       22.55       20.19      1.51 o
   1  -4  12       48.72       53.07      3.27 o
   2  -4  12       11.15       11.65      1.79 o
   3  -4  12        2.18        1.24      1.63 o
  -4  -3  12       10.91        6.34      2.03 o
  -3  -3  12       53.60       48.33      3.30 o
  -2  -3  12       27.74       25.64      2.51 o
  -1  -3  12       47.80       47.05      2.03 o
   0  -3  12        6.75        8.14      1.44 o
   1  -3  12       55.19       60.48      2.15 o
   2  -3  12        4.23        4.27      1.64 o
   3  -3  12        2.59        0.52      1.65 o
  -4  -2  12        0.05       -0.13      1.87 o
  -3  -2  12       21.92       21.83      2.43 o
  -2  -2  12      126.78      109.71      2.94 o
  -1  -2  12        6.13        6.69      1.29 o
   0  -2  12       53.77       53.93      1.94 o
   1  -2  12        1.92        2.18      1.13 o
   2  -2  12       17.07       17.11      2.05 o
   3  -2  12        4.74        5.18      1.74 o
  -4  -1  12       10.83        8.98      2.22 o
  -3  -1  12       13.36       13.86      2.05 o
  -2  -1  12       27.95       23.21      2.86 o
  -1  -1  12       33.22       32.37      1.90 o
   0  -1  12       41.19       46.33      3.73 o
   1  -1  12       14.12       12.38      1.29 o
   2  -1  12      234.74      208.14      4.60 o
   3  -1  12       60.35       52.23      2.75 o
  -4   0  12        1.13        2.78      1.90 o
  -3   0  12       29.95       22.00      2.33 o
  -2   0  12       24.35       22.27      1.63 o
  -1   0  12      237.18      206.13     17.70 o
   0   0  12        3.94        4.17      1.35 o
   1   0  12       21.64       20.32      1.86 o
   2   0  12       42.75       34.75      2.35 o
   3   0  12        0.01        2.10      1.92 o
  -4   1  12       10.90        8.79      2.20 o
  -3   1  12       12.70       12.66      2.12 o
  -2   1  12       29.19       29.80      2.65 o
  -1   1  12       34.82       36.26      3.00 o
   0   1  12       40.38       50.92      3.42 o
   1   1  12       14.67       13.43      1.74 o
   2   1  12      234.24      212.53     12.08 o
   3   1  12       60.21       57.18      2.95 o
  -4   2  12        0.06        1.46      1.64 o
  -3   2  12       21.97       18.16      2.29 o
  -2   2  12      127.75      116.08      4.52 o
  -1   2  12        5.64        6.55      1.98 o
   0   2  12       52.85       58.07      3.52 o
   1   2  12        2.45        1.04      2.12 o
   2   2  12       18.16       14.66      1.95 o
   3   2  12        4.52        4.31      2.34 o
  -4   3  12       10.91        9.82      1.52 o
  -3   3  12       53.33       49.62      3.04 o
  -2   3  12       29.29       28.94      2.70 o
  -1   3  12       48.94       56.40      3.54 o
   0   3  12        7.47        9.91      2.22 o
   1   3  12       54.15       52.43      3.68 o
   2   3  12        4.29        4.13      2.36 o
   3   3  12        2.58        2.75      1.78 o
  -4   4  12       18.55       19.82      2.01 o
  -3   4  12       33.11       30.54      1.97 o
  -2   4  12        0.25        1.07      0.93 o
  -1   4  12       15.51       18.26      2.51 o
   0   4  12       21.23       28.26      2.80 o
   1   4  12       49.60       59.32      3.84 o
   2   4  12       11.19        9.72      2.51 o
   3   4  12        2.24        2.42      1.67 o
  -3   5  12       35.87       34.32      4.81 o
  -2   5  12       25.04       21.27      1.71 o
  -1   5  12       31.47       32.41      3.05 o
   0   5  12       43.23       50.24      3.52 o
   1   5  12       11.73       12.36      2.59 o
   2   5  12        7.25        9.92      2.64 o
  -3   6  12       14.50       17.30      2.48 o
  -2   6  12       12.06       10.63      1.80 o
  -1   6  12       20.50       17.18      2.55 o
   0   6  12      122.57      127.10      5.12 o
   1   6  12       31.20       29.56      3.00 o
   2   6  12        6.46        5.55      2.55 o
  -2   7  12       24.95       30.10      2.90 o
   0   7  12       58.74       60.02      3.74 o
   1   7  12       47.51       49.85      3.56 o
   2   7  12        2.66        3.48      2.40 o
  -2  -7  13       13.63       12.23      2.08 o
  -1  -7  13        7.85        8.86      1.25 o
   0  -7  13       12.53       10.88      2.05 o
   1  -7  13       17.53       14.91      1.52 o
  -2  -6  13        2.91        1.62      1.31 o
  -1  -6  13        6.01        7.42      1.21 o
   0  -6  13        3.87        2.88      1.23 o
   1  -6  13       14.96       15.64      1.55 o
  -3  -5  13       20.65       17.84      2.49 o
  -2  -5  13       14.18       15.18      3.12 o
  -1  -5  13        1.19        2.33      1.12 o
   0  -5  13       11.97       10.64      1.41 o
   1  -5  13        0.58        0.91      1.16 o
   2  -5  13        5.17        6.26      1.63 o
  -3  -4  13        6.74        7.92      2.21 o
  -2  -4  13        0.37        0.28      1.61 o
  -1  -4  13       19.34       21.36      1.51 o
   0  -4  13       14.55       16.81      1.67 o
   1  -4  13       26.00       29.96      1.76 o
   2  -4  13       14.35       13.32      1.96 o
  -3  -3  13       11.72       12.15      2.17 o
  -2  -3  13       93.32       77.64      4.10 o
  -1  -3  13        1.02        2.39      1.10 o
   0  -3  13        0.46       -1.07      1.12 o
   1  -3  13        0.02        0.68      1.13 o
   2  -3  13        1.41        1.69      1.70 o
  -4  -2  13        3.56        2.60      2.01 o
  -3  -2  13        3.36        3.68      1.76 o
  -2  -2  13       27.69       24.17      2.58 o
  -1  -2  13       14.55       15.04      2.03 o
   0  -2  13       64.65       69.25      3.70 o
   1  -2  13       18.70       19.66      1.52 o
   2  -2  13       37.36       31.20      2.26 o
   3  -2  13       30.29       31.46      4.44 o
  -4  -1  13        5.59        4.68      1.90 o
  -3  -1  13       21.94       16.89      2.40 o
  -2  -1  13       48.11       42.02      4.18 o
  -1  -1  13       98.52       99.51      4.55 o
   0  -1  13       20.33       23.13      1.93 o
   1  -1  13        5.04        1.97      1.49 o
   2  -1  13        8.27        6.42      1.84 o
   3  -1  13       56.80       50.33      2.97 o
  -4   0  13       51.03       53.01      3.67 o
  -3   0  13        8.10        7.56      1.92 o
  -2   0  13        0.16       -0.39      0.97 o
  -1   0  13       57.91       53.99      2.38 o
   0   0  13       24.35       26.03      4.55 o
   1   0  13        4.98        6.05      2.49 o
   2   0  13       71.77       75.66      6.81 o
   3   0  13      100.42       86.25      3.57 o
  -4   1  13        5.47        2.47      2.04 o
  -3   1  13       22.15       20.55      2.57 o
  -2   1  13       47.00       45.90      3.27 o
  -1   1  13       98.59      114.94      4.89 o
   0   1  13       20.31       22.50      2.86 o
   1   1  13        4.96        1.43      1.60 o
   2   1  13        8.22        6.25      1.73 o
   3   1  13       57.36       51.54      3.02 o
  -4   2  13        3.72        4.45      2.00 o
  -3   2  13        3.11        3.65      1.79 o
  -2   2  13       27.31       28.72      2.74 o
  -1   2  13       14.74       17.22      2.60 o
   0   2  13       67.01       74.16      4.20 o
   1   2  13       18.22       18.46      2.91 o
   2   2  13       37.25       32.77      2.36 o
   3   2  13       29.96       36.59      6.73 o
  -3   3  13       11.25       11.43      2.25 o
  -2   3  13       92.98       94.92      4.49 o
  -1   3  13        0.93        1.62      2.16 o
   0   3  13        0.50        1.30      1.93 o
   1   3  13        0.03        0.59      2.18 o
   2   3  13        1.37        2.33      2.37 o
  -3   4  13        6.65        6.34      1.96 o
  -2   4  13        0.52        0.17      1.93 o
  -1   4  13       20.21       23.02      2.81 o
   0   4  13       14.58       18.08      2.64 o
   1   4  13       26.21       22.74      2.89 o
   2   4  13       13.85       12.04      2.74 o
  -3   5  13       20.50       21.22      2.76 o
  -2   5  13       14.31       14.51      2.45 o
  -1   5  13        1.06        2.99      1.99 o
   0   5  13       12.05        9.52      2.37 o
   1   5  13        0.58        1.73      2.30 o
   2   5  13        5.33        2.46      2.57 o
  -2   6  13        2.66        3.00      1.28 o
  -1   6  13        5.82        7.49      2.19 o
   0   6  13        3.39        3.70      2.08 o
   1   6  13       14.79       11.52      2.44 o
  -2   7  13       13.43        8.80      2.18 o
   0   7  13       12.72       11.69      2.29 o
   1   7  13       17.65       15.01      2.52 o
  -2  -6  14        3.32        4.65      1.49 o
  -1  -6  14        2.46        3.71      1.17 o
   0  -6  14        1.62        1.56      1.25 o
   1  -6  14       18.64       17.33      1.69 o
  -2  -5  14        1.43       -0.13      1.18 o
  -1  -5  14       10.96       12.73      1.43 o
   0  -5  14        0.15       -0.62      1.21 o
   1  -5  14        6.13        6.86      1.34 o
  -3  -4  14       12.33       11.35      2.40 o
  -2  -4  14       11.15        9.74      2.30 o
  -1  -4  14        1.61        3.28      1.12 o
   0  -4  14       19.11       17.90      1.66 o
   1  -4  14        5.25        6.90      1.37 o
   2  -4  14        5.65        6.69      2.35 o
  -3  -3  14        6.28        8.56      2.16 o
  -2  -3  14        0.32        1.86      1.63 o
  -1  -3  14        6.26        6.88      1.51 o
   0  -3  14       19.05       18.18      1.60 o
   1  -3  14       45.43       43.51      2.55 o
   2  -3  14        4.90        2.66      2.53 o
  -3  -2  14        9.83       10.60      2.14 o
  -2  -2  14       23.29       25.52      2.79 o
  -1  -2  14        3.68        4.26      1.42 o
   0  -2  14        0.66        0.88      1.51 o
   1  -2  14       21.64       24.89      2.12 o
   2  -2  14        2.35        1.62      1.66 o
  -3  -1  14       21.52       22.70      2.65 o
  -2  -1  14        1.78        0.15      1.75 o
  -1  -1  14       46.20       40.38      2.30 o
   0  -1  14       56.25       51.41      4.82 o
   1  -1  14        1.81        0.72      1.64 o
   2  -1  14        4.93        3.04      1.68 o
  -3   0  14       28.67       29.98      2.99 o
  -2   0  14        0.72        1.40      1.12 o
  -1   0  14        0.04        0.57      1.31 o
   0   0  14        6.52        9.19      1.72 o
   1   0  14       24.70       24.99      3.86 o
   2   0  14        1.31        1.62      1.66 o
  -3   1  14       21.72       21.34      2.56 o
  -2   1  14        1.80        1.68      1.80 o
  -1   1  14       46.48       40.02      3.48 o
   0   1  14       55.40       54.74      2.69 o
   1   1  14        1.79        1.16      2.18 o
   2   1  14        4.64        2.75      1.56 o
  -3   2  14       10.70       12.45      2.42 o
  -2   2  14       22.90       25.55      2.72 o
  -1   2  14        3.88        6.81      2.37 o
   0   2  14        0.56        1.03      2.18 o
   1   2  14       21.70       22.41      2.17 o
   2   2  14        2.23        1.61      1.70 o
  -3   3  14        6.10        7.40      2.14 o
  -2   3  14        0.33        2.02      1.92 o
  -1   3  14        6.17        9.51      2.56 o
   0   3  14       18.96       18.91      2.75 o
   1   3  14       44.61       42.24      3.74 o
   2   3  14        5.12        4.91      1.65 o
  -3   4  14       11.88        8.88      2.21 o
  -2   4  14       11.79       14.72      2.39 o
  -1   4  14        1.48        0.50      2.17 o
   0   4  14       19.31       23.04      3.02 o
   1   4  14        5.78        6.58      2.74 o
   2   4  14        5.62        5.53      2.59 o
  -2   5  14        1.51        3.77      1.84 o
  -1   5  14       11.12       13.21      2.58 o
   0   5  14        0.12       -0.25      2.06 o
   1   5  14        5.95        6.35      2.66 o
  -1   6  14        2.50        1.99      2.00 o
   0   6  14        1.74        5.02      2.01 o
   1   6  14       18.62       13.12      3.10 o
  -1  -5  15       40.90       46.24      2.23 o
   0  -5  15       13.55       14.33      1.66 o
  -2  -4  15        0.31        0.33      1.93 o
  -1  -4  15       20.12       23.03      1.71 o
   0  -4  15       24.10       32.94      1.96 o
   1  -4  15        8.53        9.26      3.59 o
  -2  -3  15       12.17        9.76      2.39 o
  -1  -3  15        5.04        6.25      1.94 o
   0  -3  15       16.04       19.53      1.69 o
   1  -3  15       39.96       38.48      2.62 o
  -3  -2  15        3.54        3.29      2.13 o
  -2  -2  15        4.40        3.81      2.00 o
  -1  -2  15       31.23       32.94      2.29 o
   0  -2  15       13.76       16.42      4.03 o
   1  -2  15       20.98       27.12      2.19 o
  -3  -1  15       17.59       17.92      2.63 o
  -2  -1  15        4.81        3.96      1.94 o
  -1  -1  15       21.08       19.03      2.60 o
   0  -1  15       23.47       21.77      2.13 o
   1  -1  15        2.51        3.51      1.58 o
  -3   0  15        9.35       10.14      2.16 o
  -2   0  15        6.48        7.87      2.18 o
  -1   0  15       14.89       15.71      1.92 o
   0   0  15       54.91       53.64      6.83 o
   1   0  15        0.04        1.10      1.51 o
  -3   1  15       17.58       15.05      2.44 o
  -2   1  15        4.63        3.60      1.38 o
  -1   1  15       21.67       18.59      2.08 o
   0   1  15       23.64       20.24      2.36 o
   1   1  15        2.24        3.61      1.71 o
  -3   2  15        3.44        3.82      1.78 o
  -2   2  15        4.47        7.66      2.14 o
  -1   2  15       31.00       32.65      3.43 o
   0   2  15       13.73       19.24      3.03 o
   1   2  15       20.56       25.84      4.65 o
  -2   3  15       12.30       15.05      2.82 o
  -1   3  15        4.67        5.26      2.54 o
   0   3  15       16.32       17.99      3.01 o
   1   3  15       40.32       36.24      3.73 o
  -2   4  15        0.21        5.29      2.11 o
  -1   4  15       20.35       25.77      3.12 o
   0   4  15       23.85       28.46      3.26 o
   1   4  15        8.42        7.36      2.56 o
  -1   5  15       40.76       47.97      4.00 o
   0   5  15       13.64       16.94      2.98 o
  -1  -3  16        6.97        6.82      2.83 o
   0  -3  16       11.76       11.64      2.32 o
  -2  -2  16       17.15       17.49      2.68 o
  -1  -2  16        7.01        8.42      1.66 o
   0  -2  16        0.30        1.82      1.55 o
  -2  -1  16        8.60        9.42      2.73 o
  -1  -1  16       14.27       14.49      1.89 o
   0  -1  16        6.65        6.45      1.74 o
   1  -1  16        5.17        5.27      1.70 o
  -2   0  16       15.94       17.97      3.04 o
  -1   0  16        4.59        7.34      1.68 o
   0   0  16        1.95        5.55      1.81 o
   1   0  16        0.56        0.84      1.57 o
  -2   1  16        8.50       10.66      2.59 o
  -1   1  16       14.38       16.58      1.74 o
   0   1  16        7.13        6.78      1.78 o
   1   1  16        4.71        6.29      1.74 o
  -2   2  16       17.33       18.59      3.15 o
  -1   2  16        6.99       11.40      2.79 o
   0   2  16        0.32        0.94      2.11 o
  -1   3  16        6.99       10.92      2.96 o
   0   3  16       11.24       11.12      2.87 o
 
